# Supplementary material for: (2-Chloro-3,5-dinitro­phen­yl)(piperidin-1-yl)methanone
Source: Acta Crystallogr Sect E Struct Rep Online. 2011 Apr 7;67(Pt 5):o1066. doi: 10.1107/S1600536811011469 (PMC3089352; doi:10.1107/S1600536811011469)
Supplement: Supplementary file 1 [file e-67-o1066-sup1.cif]

##############################################################################
#                                                                            #
# This CIF contains the data in a paper accepted for publication in          #
# Acta Crystallographica Section E. It conforms to the requirements of       #
# Notes for Authors for Acta Crystallographica Section E, and has been       #
# peer reviewed under the auspices of the IUCr Commission on Journals.       #
#                                                                            #
# Full details of the Crystallographic Information File format               #
# are given in the paper "The Crystallographic Information File (CIF):       #
# a New Standard Archive File for Crystallography" by S. R. Hall, F. H.      #
# Allen and I. D. Brown [Acta Cryst. (1991), A47, 655-685].                  #
#                                                                            #
# The current version of the core CIF dictionary is obtainable from          #
# ftp://ftp.iucr.org/pub/cif_core.dic.                                       #
#                                                                            #
# Software is freely available for graphical display of the structure(s)     #
# in this CIF. For information consult the CIF software page                 #
# http://www.iucr.org/resources/cif/software.                                #
#                                                                            #
# This file may be used for bona fide research purposes within the           #
# scientific community so long as proper attribution is given to the journal # 
# article from which it was obtained.                                        #
#                                                                            #
##############################################################################
data_I
_audit_creation_method     SHELXL-97
_chemical_name_systematic
;
(2-Chloro-3,5-dinitrophenyl)(piperidin-1-yl)methanone
;
_chemical_name_common     ?
_chemical_formula_moiety     'C12 H12 Cl N3 O5'
_chemical_formula_sum     'C12 H12 Cl N3 O5'
_chemical_formula_iupac     'C12 H12 Cl N3 O5'
_chemical_formula_weight     313.70
_chemical_melting_point     ?
_symmetry_cell_setting     orthorhombic
_symmetry_space_group_name_H-M     'P b c a'
_symmetry_space_group_name_Hall     '-P 2ac 2ab'
loop_
    _space_group_symop_id
    _space_group_symop_operation_xyz
    1 'x, y, z'
    2 '-x+1/2, -y, z+1/2'
    3 'x+1/2, -y+1/2, -z'
    4 '-x, y+1/2, -z+1/2'
    5 '-x, -y, -z'
    6 'x-1/2, y, -z-1/2'
    7 '-x-1/2, y-1/2, z'
    8 'x, -y-1/2, z-1/2'
_cell_length_a     10.7864(3)
_cell_length_b     11.1264(3)
_cell_length_c     21.9775(5)
_cell_angle_alpha     90.00
_cell_angle_beta     90.00
_cell_angle_gamma     90.00
_cell_volume     2637.60(11)
_cell_formula_units_Z     8
_cell_measurement_reflns_used     3316
_cell_measurement_theta_min     3.2116
_cell_measurement_theta_max     29.0546
_cell_measurement_temperature     150.0
_exptl_crystal_description     block
_exptl_crystal_colour     yellow
_exptl_crystal_size_max     0.40
_exptl_crystal_size_mid     0.38
_exptl_crystal_size_min     0.20
_exptl_crystal_density_diffrn     1.580
_exptl_crystal_density_meas     ?
_exptl_crystal_density_method     'not measured'
_exptl_crystal_F_000     1296
_exptl_absorpt_coefficient_mu     0.317
_exptl_absorpt_correction_type     multi-scan
_exptl_absorpt_process_details
;
(CrysAlisPro; Oxford Diffraction, 2006)
;
_exptl_absorpt_correction_T_min     0.97869
_exptl_absorpt_correction_T_max     1.0
_exptl_special_details
;
;
_diffrn_ambient_temperature     150.0
_diffrn_radiation_type     'Mo K\a'
_diffrn_radiation_wavelength     0.7107
_diffrn_radiation_source     'fine-focus sealed tube'
_diffrn_radiation_monochromator     graphite
_diffrn_measurement_device_type     'Oxford Diffraction Xcalibur Eos'
_diffrn_measurement_method     '\w scans'
_diffrn_detector_area_resol_mean     16.0874
_diffrn_reflns_number     6722
_diffrn_reflns_av_R_equivalents     0.0210
_diffrn_reflns_av_sigmaI/netI     0.0308
_diffrn_reflns_theta_min     3.22
_diffrn_reflns_theta_max     26.37
_diffrn_reflns_theta_full     26.37
_diffrn_measured_fraction_theta_max     0.999
_diffrn_measured_fraction_theta_full     0.999
_diffrn_reflns_limit_h_min     -13
_diffrn_reflns_limit_h_max     7
_diffrn_reflns_limit_k_min     -13
_diffrn_reflns_limit_k_max     13
_diffrn_reflns_limit_l_min     -27
_diffrn_reflns_limit_l_max     15
_diffrn_standards_number     ?
_diffrn_standards_interval_count     ?
_diffrn_standards_interval_time     ?
_diffrn_standards_decay_%     ?
_refine_special_details
;
Refinement of <i>F</i>^2^ against ALL reflections. The weighted <i>R</i>-factor
<i>wR</i> and goodness of fit <i>S</i> are based on <i>F</i>^2^, conventional
<i>R</i>-factors <i>R</i> are based on <i>F</i>, with <i>F</i> set to zero for
negative <i>F</i>^2^. The threshold expression of <i>F</i>^2^ >
\s(<i>F</i>^2^) is used only for calculating <i>R</i>-factors(gt) <i>etc</i>.
and is not relevant to the choice of reflections for refinement.
<i>R</i>-factors based on <i>F</i>^2^ are statistically about twice as large
as those based on <i>F</i>, and <i>R</i>- factors based on ALL data will be
even larger.
;
_reflns_number_total     2696
_reflns_number_gt     2240
_reflns_threshold_expression     I>2\s(I)
_refine_ls_structure_factor_coef     Fsqd
_refine_ls_matrix_type     full
_refine_ls_R_factor_all     0.0437
_refine_ls_R_factor_gt     0.0331
_refine_ls_wR_factor_gt     0.0711
_refine_ls_wR_factor_ref     0.0765
_refine_ls_goodness_of_fit_ref     1.047
_refine_ls_restrained_S_all     1.047
_refine_ls_number_reflns     2696
_refine_ls_number_parameters     238
_refine_ls_number_restraints     0
_refine_ls_hydrogen_treatment     refall
_refine_ls_weighting_scheme     calc
_refine_ls_weighting_details
;
calc w=1/[\s^2^(Fo^2^)+(0.0283P)^2^+0.9862P] where P=(Fo^2^+2Fc^2^)/3
;
_atom_sites_solution_hydrogens     geom
_atom_sites_solution_primary     direct
_atom_sites_solution_secondary     difmap
_refine_ls_shift/su_max     0.000
_refine_ls_shift/su_mean     0.000
_refine_diff_density_max     0.250
_refine_diff_density_min     -0.238
_refine_ls_extinction_method     none
_refine_ls_extinction_coef     ?
loop_
    _atom_type_symbol
    _atom_type_description
    _atom_type_scat_dispersion_real
    _atom_type_scat_dispersion_imag
    _atom_type_scat_source
    'C' 'C' 0.0033 0.0016
                         'International Tables Vol C Tables 4.2.6.8 and 6.1.1.4'
    'H' 'H' 0.0000 0.0000
                         'International Tables Vol C Tables 4.2.6.8 and 6.1.1.4'
    'Cl' 'Cl' 0.1484 0.1585
                         'International Tables Vol C Tables 4.2.6.8 and 6.1.1.4'
    'N' 'N' 0.0061 0.0033
                         'International Tables Vol C Tables 4.2.6.8 and 6.1.1.4'
    'O' 'O' 0.0106 0.0060
                         'International Tables Vol C Tables 4.2.6.8 and 6.1.1.4'
_computing_data_collection
;
CrysAlisPro (Oxford Diffraction, 2006)
;
_computing_cell_refinement
;
CrysAlisPro
;
_computing_data_reduction
;
CrysAlisPro  (Oxford Diffraction, 2006)
;
_computing_structure_solution     'SHELXS-97 (Sheldrick, 2008)'
_computing_structure_refinement     'SHELXL-97 (Sheldrick, 2008)'
_computing_molecular_graphics
;
OLEX2 (Dolomanov <i>et al.</i>, 2009)
;
_computing_publication_material
;
OLEX2 (Dolomanov <i>et al.</i>, 2009)
;
loop_
    _atom_site_type_symbol
    _atom_site_label
    _atom_site_fract_x
    _atom_site_fract_y
    _atom_site_fract_z
    _atom_site_U_iso_or_equiv
    _atom_site_adp_type
    _atom_site_calc_flag
    _atom_site_refinement_flags
    _atom_site_occupancy
    _atom_site_symmetry_multiplicity
    _atom_site_disorder_assembly
    _atom_site_disorder_group
    Cl Cl1 0.14710(4) 0.51437(4) 0.126198(18) 0.02618(12) Uani d . 1 1 . .
    O O1 0.28382(11) 0.39665(10) 0.03083(6) 0.0308(3) Uani d . 1 1 . .
    O O2 0.37259(10) 0.52238(11) -0.03080(6) 0.0297(3) Uani d . 1 1 . .
    O O3 0.06436(13) 0.74355(12) -0.14870(6) 0.0376(3) Uani d . 1 1 . .
    O O4 -0.09872(13) 0.81129(12) -0.10265(6) 0.0409(4) Uani d . 1 1 . .
    O O5 -0.18116(11) 0.60708(11) 0.10878(6) 0.0331(3) Uani d . 1 1 . .
    N N1 0.28706(12) 0.49108(12) 0.00224(6) 0.0219(3) Uani d . 1 1 . .
    N N2 -0.00012(14) 0.75653(13) -0.10356(7) 0.0269(3) Uani d . 1 1 . .
    N N3 -0.05433(13) 0.73621(12) 0.15851(6) 0.0238(3) Uani d . 1 1 . .
    C C1 0.10865(14) 0.58412(14) 0.05898(7) 0.0179(3) Uani d . 1 1 . .
    C C2 0.17880(14) 0.57192(13) 0.00600(7) 0.0178(3) Uani d . 1 1 . .
    C C3 0.14762(15) 0.63140(14) -0.04708(7) 0.0188(3) Uani d . 1 1 . .
    H H3 0.1955(17) 0.6182(15) -0.0830(8) 0.028(5) Uiso d . 1 1 . .
    C C4 0.04113(15) 0.69969(13) -0.04645(7) 0.0191(3) Uani d . 1 1 . .
    C C5 -0.03125(16) 0.71333(14) 0.00470(7) 0.0204(4) Uani d . 1 1 . .
    H H5 -0.1055(16) 0.7566(15) 0.0036(7) 0.018(4) Uiso d . 1 1 . .
    C C6 0.00352(14) 0.65690(13) 0.05846(7) 0.0177(3) Uani d . 1 1 . .
    C C7 -0.08451(15) 0.66492(14) 0.11200(7) 0.0207(3) Uani d . 1 1 . .
    C C8 0.05941(16) 0.80784(16) 0.16249(9) 0.0274(4) Uani d . 1 1 . .
    H H8A 0.1068(18) 0.7963(17) 0.1263(9) 0.034(5) Uiso d . 1 1 . .
    H H8B 0.1111(17) 0.7754(16) 0.1984(9) 0.032(5) Uiso d . 1 1 . .
    C C9 0.02738(18) 0.93938(16) 0.17196(8) 0.0274(4) Uani d . 1 1 . .
    H H9A -0.0143(18) 0.9693(16) 0.1353(9) 0.031(5) Uiso d . 1 1 . .
    H H9B 0.1038(18) 0.9841(16) 0.1769(8) 0.029(5) Uiso d . 1 1 . .
    C C10 -0.05450(17) 0.95620(17) 0.22745(8) 0.0274(4) Uani d . 1 1 . .
    H H10A -0.0069(16) 0.9325(15) 0.2639(8) 0.025(5) Uiso d . 1 1 . .
    H H10B -0.0785(17) 1.0388(17) 0.2320(8) 0.033(5) Uiso d . 1 1 . .
    C C11 -0.16990(17) 0.87786(17) 0.22253(9) 0.0306(4) Uani d . 1 1 . .
    H H11A -0.2230(19) 0.9067(18) 0.1888(9) 0.040(6) Uiso d . 1 1 . .
    H H11B -0.2193(18) 0.8836(16) 0.2593(10) 0.041(6) Uiso d . 1 1 . .
    C C12 -0.13634(17) 0.74677(16) 0.21155(8) 0.0269(4) Uani d . 1 1 . .
    H H12A -0.2103(16) 0.7001(15) 0.2041(8) 0.022(4) Uiso d . 1 1 . .
    H H12B -0.0908(17) 0.7123(15) 0.2473(9) 0.028(5) Uiso d . 1 1 . .
loop_
    _atom_site_aniso_label
    _atom_site_aniso_U_11
    _atom_site_aniso_U_22
    _atom_site_aniso_U_33
    _atom_site_aniso_U_12
    _atom_site_aniso_U_13
    _atom_site_aniso_U_23
    Cl1 0.0277(2) 0.0334(2) 0.0174(2) 0.00122(18) -0.00259(17) 0.00550(16)
    O1 0.0322(7) 0.0251(6) 0.0350(7) 0.0091(6) -0.0015(6) 0.0029(6)
    O2 0.0189(6) 0.0370(7) 0.0332(7) -0.0013(5) 0.0053(5) -0.0070(6)
    O3 0.0446(8) 0.0466(8) 0.0216(7) -0.0021(7) -0.0007(6) 0.0093(6)
    O4 0.0399(8) 0.0395(8) 0.0434(8) 0.0123(7) -0.0068(7) 0.0168(7)
    O5 0.0250(6) 0.0402(7) 0.0341(7) -0.0139(6) 0.0082(6) -0.0182(6)
    N1 0.0188(7) 0.0246(7) 0.0222(7) 0.0011(6) -0.0029(6) -0.0045(6)
    N2 0.0329(8) 0.0232(7) 0.0246(8) -0.0050(7) -0.0055(7) 0.0064(6)
    N3 0.0220(7) 0.0285(7) 0.0209(7) -0.0096(6) 0.0061(6) -0.0079(6)
    C1 0.0199(7) 0.0175(8) 0.0162(7) -0.0048(7) -0.0022(7) 0.0008(6)
    C2 0.0172(7) 0.0166(8) 0.0198(8) -0.0012(7) -0.0015(6) -0.0035(6)
    C3 0.0215(8) 0.0191(8) 0.0159(8) -0.0049(7) 0.0011(7) -0.0026(6)
    C4 0.0244(8) 0.0141(7) 0.0187(8) -0.0030(7) -0.0036(7) 0.0014(6)
    C5 0.0203(8) 0.0154(8) 0.0256(9) 0.0010(7) -0.0010(7) -0.0022(7)
    C6 0.0193(7) 0.0151(7) 0.0186(8) -0.0038(6) 0.0001(7) -0.0048(6)
    C7 0.0205(8) 0.0189(8) 0.0228(9) -0.0007(7) 0.0018(7) -0.0032(7)
    C8 0.0225(9) 0.0332(10) 0.0266(10) -0.0106(8) 0.0062(8) -0.0110(8)
    C9 0.0303(10) 0.0295(10) 0.0224(9) -0.0119(8) 0.0016(8) -0.0023(7)
    C10 0.0308(9) 0.0256(9) 0.0258(9) -0.0027(8) 0.0018(8) -0.0077(8)
    C11 0.0261(9) 0.0381(11) 0.0277(10) -0.0018(8) 0.0076(8) -0.0098(8)
    C12 0.0272(9) 0.0322(9) 0.0212(9) -0.0100(8) 0.0084(8) -0.0058(8)
_geom_special_details
;
All e.s.d.'s (except the e.s.d. in the dihedral angle between two l.s. planes)
are estimated using the full covariance matrix. The cell e.s.d.'s are taken
into account individually in the estimation of e.s.d.'s in distances, angles
and torsion angles; correlations between e.s.d.'s in cell parameters are only
used when they are defined by crystal symmetry. An approximate (isotropic)
treatment of cell e.s.d.'s is used for estimating e.s.d.'s involving l.s.
planes.
;
loop_
    _geom_bond_atom_site_label_1
    _geom_bond_atom_site_label_2
    _geom_bond_site_symmetry_2
    _geom_bond_distance
    _geom_bond_publ_flag
    Cl1 C1 . 1.7196(16) ?
    O1 N1 . 1.2247(17) ?
    O2 N1 . 1.2246(17) ?
    O3 N2 . 1.2200(19) ?
    O4 N2 . 1.2260(19) ?
    O5 C7 . 1.2273(19) ?
    N1 C2 . 1.476(2) ?
    N2 C4 . 1.474(2) ?
    N3 C7 . 1.334(2) ?
    N3 C8 . 1.466(2) ?
    N3 C12 . 1.468(2) ?
    C1 C2 . 1.395(2) ?
    C1 C6 . 1.394(2) ?
    C2 C3 . 1.383(2) ?
    C3 H3 . 0.954(18) ?
    C3 C4 . 1.377(2) ?
    C4 C5 . 1.377(2) ?
    C5 H5 . 0.935(17) ?
    C5 C6 . 1.389(2) ?
    C6 C7 . 1.515(2) ?
    C8 H8A . 0.95(2) ?
    C8 H8B . 1.032(19) ?
    C8 C9 . 1.518(3) ?
    C9 H9A . 0.98(2) ?
    C9 H9B . 0.97(2) ?
    C9 C10 . 1.517(2) ?
    C10 H10A . 0.987(18) ?
    C10 H10B . 0.960(19) ?
    C10 C11 . 1.523(2) ?
    C11 H11A . 0.99(2) ?
    C11 H11B . 0.97(2) ?
    C11 C12 . 1.522(3) ?
    C12 H12A . 0.966(17) ?
    C12 H12B . 1.004(19) ?
loop_
    _geom_angle_atom_site_label_1
    _geom_angle_atom_site_label_2
    _geom_angle_atom_site_label_3
    _geom_angle_site_symmetry_1
    _geom_angle_site_symmetry_3
    _geom_angle
    _geom_angle_publ_flag
    O1 N1 C2 . . 118.12(13) ?
    O2 N1 O1 . . 124.73(14) ?
    O2 N1 C2 . . 117.11(13) ?
    O3 N2 O4 . . 124.53(15) ?
    O3 N2 C4 . . 118.00(14) ?
    O4 N2 C4 . . 117.45(15) ?
    O5 C7 N3 . . 124.28(15) ?
    O5 C7 C6 . . 117.18(14) ?
    N3 C7 C6 . . 118.51(13) ?
    N3 C8 H8A . . 109.0(11) ?
    N3 C8 H8B . . 107.9(10) ?
    N3 C8 C9 . . 109.99(15) ?
    N3 C12 C11 . . 110.24(15) ?
    N3 C12 H12A . . 108.7(10) ?
    N3 C12 H12B . . 107.2(10) ?
    C1 C2 N1 . . 122.34(14) ?
    C1 C6 C7 . . 122.55(14) ?
    C2 C1 Cl1 . . 122.84(12) ?
    C2 C3 H3 . . 119.5(11) ?
    C3 C2 N1 . . 115.90(14) ?
    C3 C2 C1 . . 121.70(14) ?
    C3 C4 N2 . . 118.68(14) ?
    C4 C3 C2 . . 117.30(15) ?
    C4 C3 H3 . . 122.9(11) ?
    C4 C5 H5 . . 121.5(10) ?
    C4 C5 C6 . . 119.43(15) ?
    C5 C4 N2 . . 118.47(14) ?
    C5 C4 C3 . . 122.80(15) ?
    C5 C6 C1 . . 119.29(14) ?
    C5 C6 C7 . . 117.69(14) ?
    C6 C1 Cl1 . . 117.75(12) ?
    C6 C1 C2 . . 119.41(14) ?
    C6 C5 H5 . . 119.0(10) ?
    C7 N3 C8 . . 124.97(14) ?
    C7 N3 C12 . . 120.59(13) ?
    C8 N3 C12 . . 114.43(13) ?
    C8 C9 H9A . . 108.6(11) ?
    C8 C9 H9B . . 108.5(10) ?
    H8A C8 H8B . . 107.6(15) ?
    C9 C8 H8A . . 111.5(12) ?
    C9 C8 H8B . . 110.8(10) ?
    C9 C10 H10A . . 108.5(10) ?
    C9 C10 H10B . . 111.1(11) ?
    C9 C10 C11 . . 110.37(15) ?
    H9A C9 H9B . . 107.9(15) ?
    C10 C9 C8 . . 111.20(15) ?
    C10 C9 H9A . . 110.6(11) ?
    C10 C9 H9B . . 110.0(11) ?
    C10 C11 H11A . . 109.9(12) ?
    C10 C11 H11B . . 110.6(11) ?
    H10A C10 H10B . . 108.1(15) ?
    C11 C10 H10A . . 109.2(10) ?
    C11 C10 H10B . . 109.5(11) ?
    C11 C12 H12A . . 110.2(10) ?
    C11 C12 H12B . . 111.0(10) ?
    H11A C11 H11B . . 106.6(16) ?
    C12 C11 C10 . . 111.42(15) ?
    C12 C11 H11A . . 109.2(12) ?
    C12 C11 H11B . . 109.0(11) ?
    H12A C12 H12B . . 109.3(14) ?
loop_
    _geom_torsion_atom_site_label_1
    _geom_torsion_atom_site_label_2
    _geom_torsion_atom_site_label_3
    _geom_torsion_atom_site_label_4
    _geom_torsion_site_symmetry_1
    _geom_torsion_site_symmetry_2
    _geom_torsion_site_symmetry_3
    _geom_torsion_site_symmetry_4
    _geom_torsion
    _geom_torsion_publ_flag
    Cl1 C1 C2 N1 . . . . 4.4(2) ?
    Cl1 C1 C2 C3 . . . . -178.34(12) ?
    Cl1 C1 C6 C5 . . . . -179.12(12) ?
    Cl1 C1 C6 C7 . . . . -7.17(19) ?
    O1 N1 C2 C1 . . . . 34.7(2) ?
    O1 N1 C2 C3 . . . . -142.65(15) ?
    O2 N1 C2 C1 . . . . -147.16(15) ?
    O2 N1 C2 C3 . . . . 35.45(19) ?
    O3 N2 C4 C3 . . . . -2.2(2) ?
    O3 N2 C4 C5 . . . . -179.72(14) ?
    O4 N2 C4 C3 . . . . 176.04(14) ?
    O4 N2 C4 C5 . . . . -1.4(2) ?
    N1 C2 C3 C4 . . . . 174.76(13) ?
    N2 C4 C5 C6 . . . . 177.67(14) ?
    N3 C8 C9 C10 . . . . 55.5(2) ?
    C1 C2 C3 C4 . . . . -2.6(2) ?
    C1 C6 C7 O5 . . . . -100.86(19) ?
    C1 C6 C7 N3 . . . . 81.0(2) ?
    C2 C1 C6 C5 . . . . 1.7(2) ?
    C2 C1 C6 C7 . . . . 173.67(14) ?
    C2 C3 C4 N2 . . . . -175.24(14) ?
    C2 C3 C4 C5 . . . . 2.1(2) ?
    C3 C4 C5 C6 . . . . 0.3(2) ?
    C4 C5 C6 C1 . . . . -2.2(2) ?
    C4 C5 C6 C7 . . . . -174.59(14) ?
    C5 C6 C7 O5 . . . . 71.21(19) ?
    C5 C6 C7 N3 . . . . -106.95(18) ?
    C6 C1 C2 N1 . . . . -176.46(13) ?
    C6 C1 C2 C3 . . . . 0.8(2) ?
    C7 N3 C8 C9 . . . . 123.65(18) ?
    C7 N3 C12 C11 . . . . -124.47(17) ?
    C8 N3 C7 O5 . . . . -178.63(17) ?
    C8 N3 C7 C6 . . . . -0.6(2) ?
    C8 N3 C12 C11 . . . . 56.3(2) ?
    C8 C9 C10 C11 . . . . -55.0(2) ?
    C9 C10 C11 C12 . . . . 54.1(2) ?
    C10 C11 C12 N3 . . . . -53.7(2) ?
    C12 N3 C7 O5 . . . . 2.2(3) ?
    C12 N3 C7 C6 . . . . -179.80(15) ?
    C12 N3 C8 C9 . . . . -57.1(2) ?
data_global
_journal_date_recd_electronic     2011-03-14
_journal_date_accepted     2011-03-28
_journal_name_full     'Acta Crystallographica, Section E'
_journal_year     2011
_journal_volume     67
_journal_issue      5
_journal_page_first     o1066
_journal_page_last     o1066
_journal_paper_category     QO
_journal_coeditor_code     BT5492
_publ_contact_author_name     'Yu, Luo-ting'
_publ_contact_author_address
;
 State Key Laboratory of Biotherapy and Cancer Center, West China Hospital,
 West China Medical School, Sichuan University, Chengdu 610041,
 People's Republic of China
;
_publ_contact_author_email     yuluot@scu.edu.cn
_publ_contact_author_fax     '86-28-85503301'
_publ_contact_author_phone     '86-28-85503817'
_publ_section_title
;
(2-Chloro-3,5-dinitrophenyl)(piperidin-1-yl)methanone
;
_publ_section_title_footnote     .
loop_
    _publ_author_name
    _publ_author_footnote
    _publ_author_address
    'Xun Luo' .
; State Key Laboratory of Biotherapy and Cancer Center
  West China Hospital
  West China Medical School
  Sichuan University
  Chengdu 610041
  People's Republic of China
;
    'Yun-Chuang Huang' .
; State Key Laboratory of Biotherapy and Cancer Center
  West China Hospital
  West China Medical School
  Sichuan University
  Chengdu 610041
  People's Republic of China
;
    'Chao Gao' .
; State Key Laboratory of Biotherapy and Cancer Center
  West China Hospital
  West China Medical School
  Sichuan University
  Chengdu 610041
  People's Republic of China
;
    'Luo-Ting Yu' .
; State Key Laboratory of Biotherapy and Cancer Center
  West China Hospital
  West China Medical School
  Sichuan University
  Chengdu 610041
  People's Republic of China
;
_publ_section_synopsis     .
