# Supplementary material for: (2-Chloro-3,5-dinitro­phen­yl)(piperidin-1-yl)methanone
Source: Acta Crystallogr Sect E Struct Rep Online. 2011 Apr 7;67(Pt 5):o1066. doi: 10.1107/S1600536811011469 (PMC3089352; doi:10.1107/S1600536811011469)
Supplement: Supplementary file 2 [file e-67-o1066-Isup2.hkl]

# 
# h,k,l, Fc-squared, Fo-squared, sigma(Fo-squared) and status flag 
# 
data_I
_shelx_title ' 110301_s5_lx in Pbca ' 
_shelx_refln_list_code          4 
_shelx_F_calc_maximum      261.53 
_exptl_crystal_F_000      1296.00 
_reflns_d_resolution_high  0.8001 
 
loop_ 
 _symmetry_equiv_pos_as_xyz 
 'x, y, z' 
 '-x+1/2, -y, z+1/2' 
 'x+1/2, -y+1/2, -z' 
 '-x, y+1/2, -z+1/2' 
 '-x, -y, -z' 
 'x-1/2, y, -z-1/2' 
 '-x-1/2, y-1/2, z' 
 'x, -y-1/2, z-1/2' 
 
_cell_length_a    10.7864 
_cell_length_b    11.1264 
_cell_length_c    21.9775 
_cell_angle_alpha  90.000 
_cell_angle_beta   90.000 
_cell_angle_gamma  90.000 
 
_shelx_F_squared_multiplier     1.000 
 
loop_ 
 _refln_index_h 
 _refln_index_k 
 _refln_index_l 
 _refln_F_squared_calc 
 _refln_F_squared_meas 
 _refln_F_squared_sigma 
 _refln_observed_status 
   2   0   0    24651.81    23421.34     78.47 o 
   4   0   0     8791.22     8631.94     67.65 o 
   6   0   0     4934.62     5117.94     92.11 o 
   8   0   0       55.56       40.34     11.20 o 
  10   0   0     1108.24     1067.46     56.58 o 
  12   0   0      166.02      172.41     27.18 o 
   2   1   0     2664.43     2637.07     19.61 o 
   4   1   0       28.11       39.78      4.11 o 
   6   1   0     1060.94     1014.47     29.02 o 
   8   1   0       27.69       38.92      7.96 o 
  10   1   0       91.43       97.87     12.37 o 
  12   1   0      284.25      253.21     22.90 o 
   0   2   0      252.98      257.66     13.23 o 
   2   2   0    68396.42    64063.52    408.24 o 
   4   2   0     8494.43     8423.72    119.14 o 
   6   2   0     6469.15     6115.16     57.97 o 
   8   2   0     1136.10     1070.69     37.84 o 
  10   2   0      251.23      252.47     19.70 o 
  12   2   0      153.43      149.99     26.55 o 
   2   3   0     6384.12     6602.66     47.94 o 
   4   3   0      808.97      765.55     18.43 o 
   6   3   0      328.27      356.08     12.70 o 
   8   3   0        0.13       -4.27      5.50 o 
  10   3   0     1892.31     1840.02     51.81 o 
  12   3   0       11.58       -2.12     10.45 o 
   0   4   0    27691.64    25247.29    180.12 o 
   2   4   0    16431.76    16966.97    139.75 o 
   4   4   0     2153.84     2137.74     22.42 o 
   6   4   0        5.15       21.49      4.29 o 
   8   4   0     1192.64     1277.08     36.90 o 
  10   4   0     2759.45     2758.33    104.56 o 
  12   4   0     1129.58     1120.48     73.41 o 
   2   5   0     1170.07     1220.57     28.65 o 
   4   5   0      541.47      592.27     24.10 o 
   6   5   0       73.26       85.33      5.58 o 
   8   5   0      351.93      289.53     17.14 o 
  10   5   0      854.35      833.68     59.26 o 
  12   5   0      444.71      399.20     45.73 o 
   0   6   0      185.28      255.98     22.76 o 
   2   6   0      358.68      333.29     14.03 o 
   4   6   0     2969.37     2767.46     33.27 o 
   6   6   0        1.43        1.00      2.23 o 
   8   6   0     1134.68     1030.85     61.59 o 
  10   6   0      192.88      226.32     33.55 o 
  12   6   0       10.10        5.36     12.12 o 
   2   7   0       27.12       31.63      5.43 o 
   4   7   0     2181.82     2053.98     75.66 o 
   6   7   0       80.73       52.35     13.83 o 
   8   7   0     3651.59     3199.89    112.49 o 
  10   7   0       37.83       23.47     11.87 o 
   0   8   0     5134.44     4943.09    114.72 o 
   2   8   0     3480.57     3494.07     52.92 o 
   4   8   0      826.57      806.60     48.23 o 
   6   8   0     2237.05     2285.74     89.50 o 
   8   8   0      560.67      468.85     45.59 o 
  10   8   0      396.00      408.93     46.44 o 
   2   9   0       42.08       33.67      6.57 o 
   4   9   0      609.69      551.19     41.10 o 
   6   9   0      531.99      535.55     45.75 o 
   8   9   0       86.74       84.43     23.32 o 
  10   9   0        4.09        2.51     15.02 o 
   0  10   0      788.15      772.81     31.67 o 
   2  10   0     2942.74     3001.04     47.59 o 
   4  10   0      468.87      522.25     42.59 o 
   6  10   0        9.30      -12.08     12.52 o 
   8  10   0      109.11      135.89     28.53 o 
   2  11   0      192.55      205.34     19.62 o 
   4  11   0        0.93        2.09      8.63 o 
   6  11   0       69.32       61.36     17.92 o 
   8  11   0       12.45       24.20     17.29 o 
   0  12   0      831.24      807.14     58.84 o 
   2  12   0        5.03        4.00      6.99 o 
   4  12   0      214.90      197.95     29.69 o 
   6  12   0        0.17       10.31     12.51 o 
   2  13   0        6.09       18.67     14.10 o 
   4  13   0      133.70      183.13     21.46 o 
   2   1   1     4935.93     4801.60     41.71 o 
   3   1   1     3303.87     3317.57     22.61 o 
   4   1   1     1332.65     1219.90     14.81 o 
   5   1   1       12.04        2.36      2.46 o 
   6   1   1     2171.01     2201.09     30.17 o 
   7   1   1     5066.40     5043.13     49.89 o 
   8   1   1     1227.15     1182.67     26.07 o 
   9   1   1     2881.03     2744.45     46.80 o 
  10   1   1       10.12       13.36      4.30 o 
  11   1   1      391.36      370.10     18.03 o 
  12   1   1      709.14      685.35     25.60 o 
  13   1   1      184.35      197.61     17.31 o 
   0   2   1      738.69      616.77     16.45 o 
   1   2   1      289.94      265.80      7.30 o 
   2   2   1       53.77       64.48      3.84 o 
   3   2   1     6387.28     6692.67     31.17 o 
   4   2   1     1647.58     1665.42     20.39 o 
   5   2   1     4691.25     5076.19     35.73 o 
   6   2   1      101.53      115.66      6.19 o 
   7   2   1      385.50      406.96     14.16 o 
   8   2   1      142.80      126.06      8.81 o 
   9   2   1      584.82      574.73     19.63 o 
  10   2   1      644.03      598.89     21.38 o 
  11   2   1       24.84       24.05      7.15 o 
  12   2   1      111.89      100.76     12.20 o 
  13   2   1       27.48       17.10      9.07 o 
   1   3   1     7435.84     7627.79     40.66 o 
   2   3   1    26508.76    25830.91    128.57 o 
   3   3   1     3016.50     3110.57     25.32 o 
   4   3   1     1582.88     1866.21     18.11 o 
   5   3   1     2032.81     2355.74     23.38 o 
   6   3   1      193.70      139.12      6.46 o 
   7   3   1      187.72      150.59      8.58 o 
   8   3   1      201.17      211.51     10.98 o 
   9   3   1      513.59      497.28     23.84 o 
  10   3   1        6.55        5.54      5.18 o 
  11   3   1        1.86       -2.17      9.08 o 
  12   3   1      775.84      765.65     42.21 o 
  13   3   1      205.52      235.44     29.27 o 
   0   4   1     2961.06     2959.49     79.54 o 
   1   4   1      617.64      623.75     19.67 o 
   2   4   1     2701.28     2779.15     28.87 o 
   3   4   1     1792.83     1853.23     23.93 o 
   4   4   1     1183.56     1310.63     18.46 o 
   5   4   1     1181.38     1208.54     16.02 o 
   6   4   1      289.86      289.83      8.92 o 
   7   4   1        2.61        2.21      2.19 o 
   8   4   1       29.04       25.59      4.01 o 
   9   4   1       58.31       73.30      7.33 o 
  10   4   1      309.16      288.62     25.14 o 
  11   4   1       97.93      111.00     17.54 o 
  12   4   1        0.97       -1.88     10.10 o 
   1   5   1        0.27       -0.19      3.28 o 
   2   5   1       12.66       28.79      3.03 o 
   3   5   1     3851.75     4250.77    132.81 o 
   4   5   1     5064.40     5221.36     68.25 o 
   5   5   1      931.62     1006.77     22.66 o 
   6   5   1      494.56      492.00     10.72 o 
   7   5   1      166.36      176.04     10.56 o 
   8   5   1     1124.78     1201.19     24.00 o 
   9   5   1      500.41      462.25     30.62 o 
  10   5   1       82.65      120.49     17.31 o 
  11   5   1     1033.00      981.49     48.12 o 
  12   5   1      180.51      190.00     55.02 o 
   0   6   1       75.08       87.47      8.16 o 
   1   6   1     3106.64     3140.97     42.95 o 
   2   6   1     2220.04     2289.51     45.54 o 
   3   6   1       20.93       24.77      2.76 o 
   4   6   1     1440.67     1461.57     25.54 o 
   5   6   1      784.62      776.85     19.00 o 
   6   6   1      338.86      313.25     11.62 o 
   7   6   1      121.93      144.05      9.91 o 
   8   6   1      373.30      300.21     24.33 o 
   9   6   1       34.58       22.56      8.46 o 
  10   6   1       27.26       26.71     17.74 o 
  11   6   1        0.21        0.59      8.04 o 
  12   6   1       51.54       60.70     15.23 o 
   1   7   1        1.06        5.39      2.82 o 
   2   7   1     3019.86     2886.45     31.93 o 
   3   7   1       94.64       83.92      6.57 o 
   4   7   1        1.08        2.49      3.22 o 
   5   7   1      138.19      133.44      8.58 o 
   6   7   1        0.10        4.61      6.90 o 
   7   7   1     1424.10     1357.09     51.50 o 
   8   7   1     1035.35     1035.77     45.57 o 
   9   7   1        0.10        9.51      7.72 o 
  10   7   1       45.85       10.39     14.62 o 
  11   7   1       13.96       29.40     12.11 o 
   0   8   1       60.12       68.77      8.98 o 
   1   8   1     1337.50     1351.04     25.48 o 
   2   8   1      110.71       94.15      5.78 o 
   3   8   1        0.02        2.44      2.11 o 
   4   8   1      126.12      159.71     16.04 o 
   5   8   1      462.44      482.80     27.85 o 
   6   8   1       18.83        8.90      9.27 o 
   7   8   1      349.50      315.48     25.99 o 
   8   8   1       27.56       27.86     10.22 o 
   9   8   1      884.82      832.03     44.22 o 
  10   8   1       18.21       29.98      9.79 o 
  11   8   1       11.99       -3.74     11.13 o 
   1   9   1      265.86      265.80     10.66 o 
   2   9   1      131.59      131.13      7.83 o 
   3   9   1        0.94        4.55      2.67 o 
   4   9   1      141.82      150.15     15.78 o 
   5   9   1      227.44      222.74     20.61 o 
   6   9   1      433.59      424.80     28.99 o 
   7   9   1      533.33      621.92     36.54 o 
   8   9   1       93.96       92.87     24.16 o 
   9   9   1     1227.24     1180.08     54.68 o 
  10   9   1        1.38       -7.03     10.07 o 
   0  10   1       57.96       57.74      6.64 o 
   1  10   1       21.62       33.81      5.51 o 
   2  10   1       10.31       15.48      5.11 o 
   3  10   1      365.76      363.09     22.04 o 
   4  10   1       21.15        2.71     13.74 o 
   5  10   1      917.77      939.37     42.15 o 
   6  10   1      256.09      250.28     23.26 o 
   7  10   1       22.86       21.16      9.22 o 
   8  10   1       14.16       25.99     16.82 o 
   9  10   1      523.84      501.84     55.50 o 
   1  11   1        0.68       -2.11      3.45 o 
   2  11   1       18.71       26.48      6.01 o 
   3  11   1       12.20       15.15      6.00 o 
   4  11   1       43.33       45.74     10.61 o 
   5  11   1      133.72      128.39     26.09 o 
   6  11   1      195.12      205.31     22.50 o 
   7  11   1      378.70      446.15     41.14 o 
   8  11   1       60.67       66.77     14.09 o 
   0  12   1      143.79      147.17     18.68 o 
   1  12   1       14.27        3.75      4.42 o 
   2  12   1       96.23       82.77      9.79 o 
   3  12   1     1094.69     1123.30     33.84 o 
   4  12   1      317.03      286.12     19.95 o 
   5  12   1       46.70       64.23     12.89 o 
   6  12   1      153.11      165.38     19.97 o 
   1  13   1      506.02      526.05     36.18 o 
   2  13   1        1.70        5.42      7.72 o 
   3  13   1       58.61       63.65      9.68 o 
   4  13   1      105.38      111.97     12.32 o 
   2   0   2     6130.11     5891.91     44.58 o 
   3   0   2        0.17        2.92      2.83 o 
   4   0   2      428.54      387.90     15.02 o 
   5   0   2     5131.46     5044.74     59.20 o 
   6   0   2     1130.88     1299.18     39.56 o 
   7   0   2     2357.15     2535.55     50.36 o 
   8   0   2     1485.93     1535.96     42.41 o 
   9   0   2     1897.65     1934.52     50.86 o 
  10   0   2     1779.83     1824.32     52.50 o 
  11   0   2       79.93       67.93     17.52 o 
  12   0   2      269.89      274.51     23.41 o 
  13   0   2        0.41        1.08     15.45 o 
   1   1   2     1667.03     1627.09     14.45 o 
   2   1   2     6519.21     6455.09     33.53 o 
   3   1   2     3328.75     3159.41     22.84 o 
   4   1   2     5490.63     5586.31     46.32 o 
   5   1   2      284.44      320.26      9.46 o 
   6   1   2       28.97       24.41      4.05 o 
   7   1   2      228.14      232.47     10.92 o 
   8   1   2       84.42      103.42      8.46 o 
   9   1   2      393.21      404.61     16.57 o 
  10   1   2       10.82       14.70      4.77 o 
  11   1   2       22.90       22.78      5.62 o 
  12   1   2      145.15      134.50     11.84 o 
  13   1   2        2.48       -7.06      7.06 o 
   0   2   2     5510.22     5480.73     46.12 o 
   1   2   2    12684.69    12208.76     51.53 o 
   2   2   2    23428.78    22806.33     93.93 o 
   3   2   2     6503.21     6519.74     50.19 o 
   4   2   2     7157.31     7685.26     42.32 o 
   5   2   2      189.44      118.63      5.80 o 
   6   2   2      180.93      179.53      8.81 o 
   7   2   2     1455.10     1444.08     28.50 o 
   8   2   2        7.12       11.63      3.71 o 
   9   2   2     1921.11     1912.85     35.47 o 
  10   2   2       55.44       51.82      7.07 o 
  11   2   2      634.26      642.98     23.44 o 
  12   2   2      206.45      170.56     15.36 o 
  13   2   2      308.40      262.12     30.40 o 
   1   3   2    19856.44    19618.31     70.14 o 
   2   3   2     5026.66     5032.13     30.65 o 
   3   3   2      223.29      274.39     11.28 o 
   4   3   2     1429.31     1559.02     17.61 o 
   5   3   2     1745.38     1812.28     20.80 o 
   6   3   2     1873.23     1803.60     29.36 o 
   7   3   2      269.46      304.08     12.19 o 
   8   3   2      240.39      268.48     12.37 o 
   9   3   2      192.66      220.26     12.22 o 
  10   3   2      126.38      133.79     10.42 o 
  11   3   2      368.15      341.24     24.76 o 
  12   3   2       64.31       56.14     12.77 o 
  13   3   2        1.39       -0.75     11.74 o 
   0   4   2     1770.91     1919.79     25.63 o 
   1   4   2     5262.05     5163.48     28.49 o 
   2   4   2      214.78      208.55      9.90 o 
   3   4   2      997.27     1136.91     22.77 o 
   4   4   2      217.41      226.23      9.38 o 
   5   4   2    14036.28    13862.11     79.57 o 
   6   4   2      177.13      177.70      7.09 o 
   7   4   2      240.77      229.09     10.19 o 
   8   4   2       29.78       27.82      4.65 o 
   9   4   2      278.72      257.46     12.81 o 
  10   4   2       57.72       59.26     11.22 o 
  11   4   2      429.42      460.28     32.21 o 
  12   4   2       83.51       57.75     13.06 o 
   1   5   2       58.16       67.23      5.54 o 
   2   5   2        3.59        8.41      1.89 o 
   3   5   2     4789.03     4984.44     55.18 o 
   4   5   2       17.02       43.77      4.62 o 
   5   5   2      893.39      923.99     19.04 o 
   6   5   2      246.97      261.18      7.39 o 
   7   5   2      776.95      790.03     15.11 o 
   8   5   2      222.49      231.53     14.48 o 
   9   5   2      333.49      282.50     23.89 o 
  10   5   2      216.30      147.13     27.13 o 
  11   5   2     1392.04     1444.19     58.41 o 
  12   5   2        2.28       -4.23     14.05 o 
   0   6   2     1980.65     2045.30     32.77 o 
   1   6   2     4000.95     3881.90     33.65 o 
   2   6   2      859.14      976.46     17.39 o 
   3   6   2     1868.85     1928.43     36.43 o 
   4   6   2       13.88        7.04      4.68 o 
   5   6   2      842.01      799.78     24.53 o 
   6   6   2        4.71        7.13      3.98 o 
   7   6   2      900.77      890.56     25.53 o 
   8   6   2      284.64      285.76     23.83 o 
   9   6   2      462.52      448.96     31.28 o 
  10   6   2      108.45       97.90     16.44 o 
  11   6   2     1042.84     1054.28     64.00 o 
  12   6   2      121.04      136.13     20.26 o 
   1   7   2     2280.06     2312.74     26.60 o 
   2   7   2     2709.81     2757.17     33.17 o 
   3   7   2      877.34      861.65     22.33 o 
   4   7   2      623.38      590.08     20.91 o 
   5   7   2        2.14        5.25     19.57 o 
   6   7   2      685.11      637.19     32.48 o 
   7   7   2     1262.95     1212.52     46.97 o 
   8   7   2        8.33       -2.02     18.69 o 
   9   7   2        4.23       25.61     10.03 o 
  10   7   2      151.09      138.10     20.18 o 
  11   7   2       61.60       99.48     18.48 o 
   0   8   2       14.10        9.43      4.57 o 
   1   8   2      239.43      285.14     10.23 o 
   2   8   2      134.73      149.05     10.02 o 
   3   8   2     1122.63     1054.33     17.38 o 
   4   8   2      598.14      584.44     29.17 o 
   5   8   2     1095.33     1067.31     41.25 o 
   6   8   2       63.54       63.36     12.62 o 
   7   8   2       56.08       50.97     12.18 o 
   8   8   2       96.44       79.61     14.63 o 
   9   8   2      383.26      404.22     31.69 o 
  10   8   2       13.21       -8.68      8.68 o 
   1   9   2      141.68      144.03      9.96 o 
   2   9   2        5.91        3.16      4.09 o 
   3   9   2      948.88      937.12     41.52 o 
   4   9   2       27.89       25.97      9.53 o 
   5   9   2      169.31      192.83     19.03 o 
   6   9   2       43.14       61.80     17.85 o 
   7   9   2      422.14      480.54     32.59 o 
   8   9   2      173.81      116.97     18.03 o 
   9   9   2       33.34       20.30     11.22 o 
  10   9   2        0.70       -9.01      9.01 o 
   0  10   2     2620.38     2696.91     51.09 o 
   1  10   2     1194.47     1155.71     26.45 o 
   2  10   2        0.55        5.50      4.75 o 
   3  10   2     1576.25     1582.80     41.18 o 
   4  10   2       54.83       63.49     12.00 o 
   5  10   2       37.60       62.27     13.56 o 
   6  10   2      151.72      155.75     18.61 o 
   7  10   2      350.42      353.49     29.21 o 
   8  10   2      104.52       80.05     22.02 o 
   9  10   2        0.61       17.47     11.69 o 
   1  11   2       28.89       31.74      6.86 o 
   2  11   2      163.31      177.02     12.74 o 
   3  11   2      965.88      983.57     30.19 o 
   4  11   2        1.38        7.00      9.15 o 
   5  11   2      156.15      190.75     20.90 o 
   6  11   2      444.20      456.70     32.52 o 
   7  11   2      229.49      235.39     25.17 o 
   8  11   2       98.06      102.72     17.99 o 
   0  12   2      146.51      167.18     19.94 o 
   1  12   2      134.06      125.53     12.87 o 
   2  12   2       65.69       60.22      8.23 o 
   3  12   2       23.80       21.72      7.24 o 
   4  12   2        4.78       17.69      7.35 o 
   5  12   2      354.49      385.61     29.47 o 
   6  12   2        0.94       -7.59      7.59 o 
   1  13   2      284.09      257.34     25.83 o 
   2  13   2       25.31        9.18      6.76 o 
   3  13   2     1415.32     1558.84     41.38 o 
   4  13   2        0.41        6.71      5.83 o 
   1   1   3      757.54      728.29      7.55 o 
   2   1   3       17.16       24.92      3.39 o 
   3   1   3    23271.71    22582.43    168.56 o 
   4   1   3       46.09       46.36      5.36 o 
   5   1   3        0.80        3.95      2.97 o 
   6   1   3     8063.02     8044.41     58.94 o 
   7   1   3      107.92       79.65      6.80 o 
   8   1   3      650.14      609.13     19.52 o 
   9   1   3      568.42      558.37     19.44 o 
  10   1   3      917.42      862.87     36.05 o 
  11   1   3     1157.19     1199.57     32.21 o 
  12   1   3      116.26      130.52     13.61 o 
  13   1   3      345.46      357.05     26.23 o 
   0   2   3    24740.49    24391.74     98.22 o 
   1   2   3      664.90      702.70      7.05 o 
   2   2   3     1891.26     1876.69     20.54 o 
   3   2   3     5846.53     5887.04     39.80 o 
   4   2   3      999.81      996.82     20.20 o 
   5   2   3      129.74      143.26      6.99 o 
   6   2   3      235.86      248.25     10.42 o 
   7   2   3      454.82      479.78     16.08 o 
   8   2   3      105.51      102.42      7.97 o 
   9   2   3        1.12        1.42      5.70 o 
  10   2   3      735.49      732.01     23.68 o 
  11   2   3       10.51       17.77      5.67 o 
  12   2   3      755.06      745.12     32.03 o 
  13   2   3       53.15       33.17     10.16 o 
   1   3   3    13410.89    13345.95     33.64 o 
   2   3   3    34709.01    34187.33    122.58 o 
   3   3   3     6027.03     5622.12     44.97 o 
   4   3   3     1152.03     1125.71     15.13 o 
   5   3   3        0.89        0.28      2.06 o 
   6   3   3     1629.70     1665.94     25.48 o 
   7   3   3     2726.70     2722.31     35.95 o 
   8   3   3      536.60      520.77     17.23 o 
   9   3   3        5.68       -1.04      5.11 o 
  10   3   3        0.29        2.83      4.53 o 
  11   3   3     1244.56     1256.90     39.71 o 
  12   3   3      181.67      182.69     20.30 o 
  13   3   3      114.13      148.90     20.34 o 
   0   4   3      222.01      253.98      9.50 o 
   1   4   3      112.29      108.95      4.70 o 
   2   4   3      111.88       88.03      6.28 o 
   3   4   3       18.44       16.62      3.01 o 
   4   4   3       50.89       47.47      4.92 o 
   5   4   3      844.81     1002.75     20.44 o 
   6   4   3      561.99      533.07     14.30 o 
   7   4   3        6.63        5.34      2.89 o 
   8   4   3      324.18      302.04     12.73 o 
   9   4   3       10.78       21.18      4.34 o 
  10   4   3     1107.81     1157.78     36.15 o 
  11   4   3      489.69      490.37     33.19 o 
  12   4   3      200.71      217.91     23.81 o 
   1   5   3      199.93      169.30      6.43 o 
   2   5   3     2166.34     2016.44     45.14 o 
   3   5   3     8924.80     9035.13    156.11 o 
   4   5   3    13006.81    12961.45     75.45 o 
   5   5   3      305.10      276.13     11.85 o 
   6   5   3      118.57      139.87      8.33 o 
   7   5   3     1892.58     1791.68     40.58 o 
   8   5   3     1444.87     1416.87     35.79 o 
   9   5   3        5.64        6.00      5.12 o 
  10   5   3        8.02        6.97      7.17 o 
  11   5   3      132.95      128.78     17.58 o 
  12   5   3      527.13      590.69    101.89 o 
   0   6   3      233.85      224.15     11.06 o 
   1   6   3       19.41       18.74      3.32 o 
   2   6   3       30.80       27.02      3.20 o 
   3   6   3        0.13       -1.30      3.28 o 
   4   6   3      251.75      262.71     14.55 o 
   5   6   3      796.66      798.95     19.79 o 
   6   6   3       82.81      106.41      7.34 o 
   7   6   3        0.13        0.25      6.91 o 
   8   6   3      204.34      204.58     20.43 o 
   9   6   3       64.72       58.75     11.55 o 
  10   6   3      212.69      250.99     45.30 o 
  11   6   3       43.37       68.03     28.53 o 
  12   6   3        0.56        5.43     26.99 o 
   1   7   3     4380.59     4478.44     39.73 o 
   2   7   3      289.00      254.56      9.85 o 
   3   7   3      859.90      859.42     27.33 o 
   4   7   3       25.66       43.14     15.84 o 
   5   7   3      103.89      135.38     22.63 o 
   6   7   3        1.39       -2.06      6.15 o 
   7   7   3       56.94       92.58     14.31 o 
   8   7   3      698.03      701.02     37.72 o 
   9   7   3        1.80      -14.81     14.81 o 
  10   7   3      136.82      199.19     24.52 o 
  11   7   3      177.30      226.86     25.25 o 
   0   8   3      727.65      755.30     27.26 o 
   1   8   3      176.99      183.72      8.88 o 
   2   8   3      247.12      298.51     15.72 o 
   3   8   3       45.05       43.43      3.07 o 
   4   8   3      216.00      220.31     26.20 o 
   5   8   3      319.43      348.44     39.53 o 
   6   8   3        2.04        1.48      7.57 o 
   7   8   3      217.91      233.68     22.15 o 
   8   8   3       18.88       14.90      9.61 o 
   9   8   3        0.10       -8.90      8.90 o 
  10   8   3       86.32      116.41     20.61 o 
   1   9   3     1187.24     1162.24     23.33 o 
   2   9   3      265.19      262.48     11.60 o 
   3   9   3      836.48      862.05     48.61 o 
   4   9   3      842.92      879.72     52.65 o 
   5   9   3      626.73      569.36     49.75 o 
   6   9   3      637.65      620.89     34.99 o 
   7   9   3       10.74       -3.61      9.81 o 
   8   9   3       14.11        0.61      7.98 o 
   9   9   3        3.94       -2.06      7.97 o 
  10   9   3        0.84       10.61      9.80 o 
   0  10   3       51.37       81.29      9.61 o 
   1  10   3      933.54      889.58     21.66 o 
   2  10   3      161.99      170.62     14.16 o 
   3  10   3       15.32       19.00      8.13 o 
   4  10   3       85.01       83.16     13.19 o 
   5  10   3        0.71        8.46     10.79 o 
   6  10   3      667.41      641.15     43.90 o 
   7  10   3      468.03      455.06     32.83 o 
   8  10   3      170.86      166.19     20.91 o 
   9  10   3       14.01        9.82     10.34 o 
   1  11   3       68.86       75.42      8.84 o 
   2  11   3      270.36      281.20     19.42 o 
   3  11   3      412.50      425.35     20.30 o 
   4  11   3       21.78       14.80      6.38 o 
   5  11   3      508.10      543.95     33.47 o 
   6  11   3      116.09       96.33     16.45 o 
   7  11   3      224.25      237.52     44.54 o 
   8  11   3      262.07      381.80     32.64 o 
   0  12   3       27.55       66.89     22.00 o 
   1  12   3      798.05      822.76     28.69 o 
   2  12   3      281.96      259.89     16.09 o 
   3  12   3       52.40       52.22      8.55 o 
   4  12   3     1074.84     1009.41     33.40 o 
   5  12   3      141.51      131.94     14.71 o 
   6  12   3       17.99       23.25     10.88 o 
   1  13   3      230.18      251.89     24.88 o 
   2  13   3      711.18      768.80     33.82 o 
   3  13   3       14.23        6.15      7.03 o 
   4  13   3        3.93        3.80      5.65 o 
   0   0   4     4238.14     4383.10    122.08 o 
   1   0   4     2636.32     2702.46     29.62 o 
   2   0   4    17767.14    17032.61    182.19 o 
   3   0   4       74.28       60.48      8.22 o 
   4   0   4     6383.44     6346.95     66.15 o 
   5   0   4      695.38      666.88     33.60 o 
   6   0   4        5.43        4.71      3.75 o 
   7   0   4      733.04      830.49     52.94 o 
   8   0   4        9.64       11.29      5.41 o 
   9   0   4      844.93      855.55     34.21 o 
  10   0   4      520.92      542.61     44.43 o 
  11   0   4        2.06       -1.43      6.88 o 
  12   0   4     1537.19     1557.64     55.23 o 
  13   0   4        3.88        4.34      8.98 o 
   1   1   4    10827.29    10265.16     38.16 o 
   2   1   4      136.09      164.56      6.83 o 
   3   1   4        4.75        4.74      3.27 o 
   4   1   4     1328.44     1286.09     24.30 o 
   5   1   4      221.42      240.19     10.92 o 
   6   1   4        2.54       12.42      3.30 o 
   7   1   4      181.68      192.30     12.93 o 
   8   1   4     1385.48     1431.54     29.33 o 
   9   1   4     1061.41     1055.17     26.81 o 
  10   1   4      247.88      234.99     13.87 o 
  11   1   4      750.57      755.48     25.67 o 
  12   1   4      130.96      161.11     13.14 o 
  13   1   4       16.76       20.58      7.79 o 
   0   2   4    11927.74    11528.38     63.38 o 
   1   2   4     1402.76     1422.40     11.43 o 
   2   2   4     3379.63     3338.58     22.33 o 
   3   2   4     2109.64     2163.62     25.69 o 
   4   2   4     3824.69     3551.91     40.49 o 
   5   2   4      673.14      700.46     22.10 o 
   6   2   4     8256.00     8100.90     66.06 o 
   7   2   4       78.00       81.52      8.89 o 
   8   2   4     2065.19     1996.39     34.21 o 
   9   2   4      336.47      311.08     14.75 o 
  10   2   4     2399.29     2448.09     43.15 o 
  11   2   4        6.60        3.98      4.96 o 
  12   2   4        7.79        3.75      5.89 o 
  13   2   4       33.10       16.69     12.70 o 
   1   3   4     5176.06     5284.23     22.63 o 
   2   3   4     1667.79     1798.60     20.72 o 
   3   3   4      849.41      923.59     19.65 o 
   4   3   4     2072.27     2351.99     22.61 o 
   5   3   4       21.64       34.04      4.09 o 
   6   3   4     1652.06     1573.38     27.52 o 
   7   3   4       12.75       12.60      3.59 o 
   8   3   4      220.83      201.74     10.81 o 
   9   3   4      778.17      788.97     22.83 o 
  10   3   4       86.31       79.09      8.39 o 
  11   3   4        7.92       16.07      8.05 o 
  12   3   4      193.02      182.48     21.33 o 
  13   3   4       70.50      107.81     20.77 o 
   0   4   4     6776.92     6821.18     75.84 o 
   1   4   4        0.87        6.94      2.44 o 
   2   4   4      617.20      550.61     11.92 o 
   3   4   4     1019.14     1036.80     25.59 o 
   4   4   4      310.98      312.28     12.43 o 
   5   4   4       49.07       46.03      8.56 o 
   6   4   4     1762.17     1712.78     48.41 o 
   7   4   4      525.96      522.06     15.11 o 
   8   4   4      233.75      248.09     11.54 o 
   9   4   4        0.86        0.94      4.91 o 
  10   4   4     1532.56     1489.25     42.01 o 
  11   4   4      472.86      475.47     54.87 o 
  12   4   4      489.74      541.92     36.90 o 
   1   5   4     1645.22     1802.14     20.86 o 
   2   5   4     7238.34     6818.99     63.68 o 
   3   5   4     4750.89     4891.38     61.33 o 
   4   5   4     1801.53     1762.35     31.81 o 
   5   5   4     1720.56     1691.57     42.39 o 
   6   5   4      595.13      652.48     26.14 o 
   7   5   4       79.99       75.85      6.22 o 
   8   5   4      128.54      157.64     15.52 o 
   9   5   4       85.85       76.86      9.87 o 
  10   5   4      184.74      241.43     24.24 o 
  11   5   4       21.16       21.41     12.60 o 
  12   5   4      228.54      278.06     27.83 o 
   0   6   4     1250.47     1210.47     25.14 o 
   1   6   4     3217.75     3364.25     39.26 o 
   2   6   4     1151.57     1093.62     17.39 o 
   3   6   4     1830.40     1838.68     39.42 o 
   4   6   4     5277.18     5003.13    179.76 o 
   5   6   4        9.82       17.95      4.00 o 
   6   6   4      118.10       89.30     10.39 o 
   7   6   4      100.45      109.27     10.23 o 
   8   6   4      102.39       98.87     10.18 o 
   9   6   4       11.05       14.24      8.26 o 
  10   6   4      371.26      412.70     31.30 o 
  11   6   4        6.17       -5.44      9.38 o 
  12   6   4      121.85      124.54     27.30 o 
   1   7   4       43.12       38.38      4.72 o 
   2   7   4      871.37      845.74     18.81 o 
   3   7   4       62.04       53.74     13.50 o 
   4   7   4     1518.77     1463.73     37.34 o 
   5   7   4       12.96       15.94     10.19 o 
   6   7   4       11.49        8.50     26.15 o 
   7   7   4     1946.40     1981.53     60.51 o 
   8   7   4     1093.77     1155.50     48.71 o 
   9   7   4       22.35       26.63     10.00 o 
  10   7   4       62.63       43.05     11.20 o 
  11   7   4        9.93       17.75     10.43 o 
   0   8   4      893.94      866.40     24.63 o 
   1   8   4        4.30        2.68      2.83 o 
   2   8   4      664.27      709.54     18.39 o 
   3   8   4      205.68      240.35     25.56 o 
   4   8   4        3.95       20.02     13.17 o 
   5   8   4     1749.69     1728.74     73.90 o 
   6   8   4     1515.75     1487.45     51.90 o 
   7   8   4      715.07      669.35     36.62 o 
   8   8   4       80.45       62.07     13.49 o 
   9   8   4       78.25       63.55     12.86 o 
  10   8   4      414.36      419.52     36.85 o 
   1   9   4        6.18       -2.39      3.00 o 
   2   9   4     4069.78     4007.67     43.77 o 
   3   9   4      834.63      780.94     46.70 o 
   4   9   4      533.26      536.72     41.39 o 
   5   9   4        0.02       17.36      8.79 o 
   6   9   4      844.38      844.24     53.57 o 
   7   9   4      225.40      222.23     22.40 o 
   8   9   4      393.33      442.76     53.07 o 
   9   9   4       15.66       15.29     25.83 o 
  10   9   4       12.57        0.42     14.36 o 
   0  10   4       11.54       21.33      6.04 o 
   1  10   4        4.28        5.25      4.04 o 
   2  10   4      307.06      338.12     19.45 o 
   3  10   4      508.12      500.79     28.85 o 
   4  10   4     2540.86     2564.31     92.86 o 
   5  10   4      243.23      234.52     21.57 o 
   6  10   4      301.63      273.23     24.50 o 
   7  10   4      408.29      373.21     58.61 o 
   8  10   4       31.65       42.51     12.05 o 
   9  10   4       30.47       33.17     11.82 o 
   1  11   4      165.73      181.42     13.09 o 
   2  11   4      989.37     1025.00     34.90 o 
   3  11   4      100.93      103.38     12.49 o 
   4  11   4        4.77        4.80      5.17 o 
   5  11   4        7.85       33.57     11.31 o 
   6  11   4      352.62      381.40     30.06 o 
   7  11   4        0.14        8.95     19.79 o 
   8  11   4      498.69      543.17     44.99 o 
   0  12   4     1382.03     1362.40     81.30 o 
   1  12   4      310.27      328.58     22.29 o 
   2  12   4      997.76      954.15     30.07 o 
   3  12   4      301.14      350.85     19.14 o 
   4  12   4        8.17        8.49      5.34 o 
   5  12   4       15.43       18.41      7.51 o 
   6  12   4        1.24       36.41     14.83 o 
   1  13   4      302.69      310.69     27.75 o 
   2  13   4      165.16      184.01     17.31 o 
   3  13   4       18.80        3.95      6.25 o 
   4  13   4      215.86      209.25     16.46 o 
   1   1   5    19234.36    18614.96     57.08 o 
   2   1   5      553.97      648.54     11.53 o 
   3   1   5    14093.26    13804.88     90.27 o 
   4   1   5     7310.83     7254.66     60.48 o 
   5   1   5      980.08      864.04     28.04 o 
   6   1   5      164.88      140.45      9.53 o 
   7   1   5       97.96       81.95      6.95 o 
   8   1   5      352.70      341.35     14.71 o 
   9   1   5        0.51        3.54      6.41 o 
  10   1   5       37.20       35.66      6.35 o 
  11   1   5      696.84      759.69     25.92 o 
  12   1   5     1130.22     1138.73     39.89 o 
  13   1   5      188.85      217.81     18.61 o 
   0   2   5     6221.03     6452.82     44.67 o 
   1   2   5     1005.33     1103.61     11.35 o 
   2   2   5     9113.20     9582.56     40.10 o 
   3   2   5      320.48      345.34      9.68 o 
   4   2   5      762.50      821.65     20.56 o 
   5   2   5     2266.27     2391.45     47.05 o 
   6   2   5      286.07      248.39     13.64 o 
   7   2   5     1215.89     1201.55     25.04 o 
   8   2   5      329.91      340.32     14.53 o 
   9   2   5      675.65      692.87     21.84 o 
  10   2   5      800.31      810.16     25.18 o 
  11   2   5      408.71      413.83     23.42 o 
  12   2   5       29.85       33.69      7.38 o 
  13   2   5      181.47      204.95     32.06 o 
   1   3   5     7765.26     7720.23     45.32 o 
   2   3   5      573.68      514.26      8.82 o 
   3   3   5     1676.19     1551.24     18.38 o 
   4   3   5      257.45      249.52      8.21 o 
   5   3   5      407.91      389.65     12.48 o 
   6   3   5      102.42       80.41      6.79 o 
   7   3   5     1111.26     1118.09     26.06 o 
   8   3   5      195.80      169.29     13.30 o 
   9   3   5      162.43      151.19     10.37 o 
  10   3   5      526.56      556.60     25.76 o 
  11   3   5     1555.82     1521.02     44.56 o 
  12   3   5      203.40      232.91     24.01 o 
   0   4   5     1785.28     1757.78     19.42 o 
   1   4   5     1076.66     1218.86     18.20 o 
   2   4   5      527.86      544.21      9.42 o 
   3   4   5      887.40      872.27     20.98 o 
   4   4   5       26.27       21.46      4.91 o 
   5   4   5        0.39        1.21      1.24 o 
   6   4   5      253.30      262.99     10.17 o 
   7   4   5      304.64      331.62     13.70 o 
   8   4   5        7.06       12.05      3.23 o 
   9   4   5       46.01       35.64      7.85 o 
  10   4   5       73.34       65.78     10.93 o 
  11   4   5        3.57        7.65      8.61 o 
  12   4   5       25.03       15.04      8.90 o 
   1   5   5      293.66      342.01      8.48 o 
   2   5   5      471.73      459.86     10.04 o 
   3   5   5     1382.66     1412.18     41.86 o 
   4   5   5      456.84      414.40     15.58 o 
   5   5   5      388.36      392.12     27.01 o 
   6   5   5      593.31      552.42     25.43 o 
   7   5   5      462.74      449.22     23.96 o 
   8   5   5     1405.34     1432.20     37.92 o 
   9   5   5       58.97       60.17      8.91 o 
  10   5   5       10.95       42.72     15.30 o 
  11   5   5      412.50      369.27     30.13 o 
  12   5   5       93.48      107.57     18.30 o 
   0   6   5        0.63        1.22      4.78 o 
   1   6   5     2159.21     2037.72     26.73 o 
   2   6   5     1131.14     1171.25     26.70 o 
   3   6   5      679.56      699.86     38.96 o 
   4   6   5      160.61      150.58     20.76 o 
   5   6   5      152.46      143.89     12.90 o 
   6   6   5        6.20       12.23      5.53 o 
   7   6   5      502.75      524.23     22.26 o 
   8   6   5      137.71      132.78     12.29 o 
   9   6   5       80.52       56.82     13.37 o 
  10   6   5      153.20      170.07     21.21 o 
  11   6   5        8.53        4.37     11.22 o 
   1   7   5     4038.68     4012.74     37.75 o 
   2   7   5     2770.41     2766.40     34.33 o 
   3   7   5     2166.14     2187.68     71.20 o 
   4   7   5        0.11        4.02      9.10 o 
   5   7   5      418.04      488.65     38.16 o 
   6   7   5      294.31      266.32     30.86 o 
   7   7   5      258.99      282.72     16.87 o 
   8   7   5      361.58      328.85     42.64 o 
   9   7   5        1.34       15.03      9.20 o 
  10   7   5        0.52        0.02     14.31 o 
  11   7   5        7.03       11.34      9.61 o 
   0   8   5      513.51      459.72     22.17 o 
   1   8   5       97.80      100.21      6.91 o 
   2   8   5       52.32       58.68      5.89 o 
   3   8   5      862.27      895.98     47.91 o 
   4   8   5     4606.29     4628.53    114.80 o 
   5   8   5     1650.70     1600.27     71.73 o 
   6   8   5       86.53       68.08     18.84 o 
   7   8   5      241.85      271.97     24.18 o 
   8   8   5      130.56      137.93     18.11 o 
   9   8   5        0.95       -3.90      8.64 o 
  10   8   5      290.01      250.66     26.63 o 
   1   9   5       63.04       89.68      6.97 o 
   2   9   5      617.39      620.03     20.44 o 
   3   9   5     5904.11     6164.61    130.14 o 
   4   9   5       54.21       64.64     15.00 o 
   5   9   5      340.71      337.98     35.23 o 
   6   9   5       14.95       -1.47      7.01 o 
   7   9   5        0.13        7.63      9.95 o 
   8   9   5      182.84      254.94     25.02 o 
   9   9   5       21.53       41.39     12.27 o 
   0  10   5     4879.60     4928.23     66.98 o 
   1  10   5      326.72      324.37     16.14 o 
   2  10   5        4.39        4.28      5.06 o 
   3  10   5        3.78        9.49      7.32 o 
   4  10   5      687.12      691.53     48.33 o 
   5  10   5       20.58        9.57     12.08 o 
   6  10   5      560.96      513.76     33.16 o 
   7  10   5       96.55       70.95     14.38 o 
   8  10   5      189.94      200.92     36.79 o 
   9  10   5       58.22       78.80     23.11 o 
   1  11   5      228.41      233.56     14.70 o 
   2  11   5       32.51       45.73     10.07 o 
   3  11   5      155.19      185.12     15.73 o 
   4  11   5        8.62        6.61      5.65 o 
   5  11   5      107.74       91.68     14.38 o 
   6  11   5      397.86      336.43     43.97 o 
   7  11   5       25.44       40.62     24.30 o 
   0  12   5     1397.24     1461.54     84.41 o 
   1  12   5      430.65      387.57     24.29 o 
   2  12   5       55.48       58.40     10.09 o 
   3  12   5       10.38        3.50      5.49 o 
   4  12   5       11.58       30.06      7.40 o 
   5  12   5      104.78       90.69     13.95 o 
   6  12   5      371.85      355.34     30.08 o 
   1  13   5        1.78      -11.21     12.21 o 
   2  13   5       21.64        1.50      7.00 o 
   3  13   5        2.79        9.53     13.29 o 
   4  13   5       89.98       71.44     11.70 o 
   0   0   6     7560.77     7687.38     63.36 o 
   1   0   6    10196.95     9973.85     89.29 o 
   2   0   6        1.03       17.10      4.87 o 
   3   0   6    11524.16    11694.24    135.99 o 
   4   0   6     2664.20     2765.85     68.47 o 
   5   0   6    17380.69    17332.73    182.78 o 
   6   0   6      599.42      582.72     36.16 o 
   7   0   6       40.33       47.18      7.86 o 
   8   0   6     1812.18     1875.21     64.15 o 
   9   0   6     8745.08     8707.32    120.84 o 
  10   0   6     1234.73     1250.99     44.74 o 
  11   0   6      841.41      888.07     39.81 o 
  12   0   6     1369.70     1404.26     52.96 o 
  13   0   6      898.21      763.52     61.17 o 
   1   1   6     5136.80     4994.92     23.57 o 
   2   1   6     6436.00     6577.77     35.27 o 
   3   1   6       27.42       11.53      3.85 o 
   4   1   6       17.68       40.52      7.03 o 
   5   1   6      123.77      122.40     11.57 o 
   6   1   6       28.03       28.23      6.63 o 
   7   1   6      169.25      194.73     14.56 o 
   8   1   6      599.87      578.67     19.19 o 
   9   1   6     1673.27     1673.87     34.54 o 
  10   1   6      717.03      718.37     24.08 o 
  11   1   6       86.36       77.46      9.13 o 
  12   1   6        2.76        0.97      6.24 o 
  13   1   6       24.88       19.08      7.10 o 
   0   2   6      591.86      502.59     11.72 o 
   1   2   6     2808.90     2716.81     18.06 o 
   2   2   6     6819.47     6895.51     36.30 o 
   3   2   6     3652.44     3583.99     46.58 o 
   4   2   6       10.30        7.79      6.44 o 
   5   2   6     2395.00     2320.00     47.99 o 
   6   2   6     1890.89     1866.17     33.06 o 
   7   2   6       10.44        7.81      4.01 o 
   8   2   6     2350.31     2360.79     38.06 o 
   9   2   6      832.32      815.32     24.01 o 
  10   2   6     1908.58     1914.57     38.85 o 
  11   2   6     1188.77     1179.05     39.23 o 
  12   2   6       30.90       31.99      9.83 o 
  13   2   6      409.75      423.94     32.54 o 
   1   3   6      805.38      734.06      9.60 o 
   2   3   6      665.54      732.17     16.92 o 
   3   3   6      372.00      383.35     10.34 o 
   4   3   6     1341.60     1415.82     23.27 o 
   5   3   6       15.09       17.05      5.97 o 
   6   3   6     4521.41     4603.14     55.23 o 
   7   3   6     2091.89     2060.13     51.05 o 
   8   3   6     1343.48     1299.91     27.70 o 
   9   3   6      164.53      184.59     11.36 o 
  10   3   6        0.81       -0.55      7.54 o 
  11   3   6       39.51       35.77      7.10 o 
  12   3   6       81.32       57.11     19.49 o 
   0   4   6    19000.60    19427.43    176.45 o 
   1   4   6    13835.45    13718.74     42.02 o 
   2   4   6       75.24      105.10      6.27 o 
   3   4   6      670.47      606.56     40.29 o 
   4   4   6      285.78      279.91     16.71 o 
   5   4   6     4057.74     3792.09     98.01 o 
   6   4   6      125.17      144.87      6.22 o 
   7   4   6      110.49      106.14      7.54 o 
   8   4   6      597.11      588.15     22.15 o 
   9   4   6     1140.99     1187.49     36.77 o 
  10   4   6       13.64        5.56      6.13 o 
  11   4   6       49.87       54.67     13.57 o 
  12   4   6       62.98       91.95     30.88 o 
   1   5   6     3333.03     3410.46     23.81 o 
   2   5   6       20.58       23.65      2.36 o 
   3   5   6       17.27       12.90      9.94 o 
   4   5   6      126.87      132.79     12.12 o 
   5   5   6      850.19      824.83     30.25 o 
   6   5   6      244.54      242.83     17.27 o 
   7   5   6      127.93      159.83     17.88 o 
   8   5   6      185.47      161.28     13.64 o 
   9   5   6       27.54       42.71     13.99 o 
  10   5   6        3.51        7.80      7.71 o 
  11   5   6       54.71       30.21      9.16 o 
  12   5   6        1.12        2.78     18.07 o 
   0   6   6      928.48      990.81     22.90 o 
   1   6   6     8067.65     7992.27     53.45 o 
   2   6   6     1192.23     1194.90     21.86 o 
   3   6   6     1294.27     1377.67     54.79 o 
   4   6   6        0.02        0.87      7.60 o 
   5   6   6     1127.02     1137.90     36.11 o 
   6   6   6      137.75      112.72     17.28 o 
   7   6   6      166.30      174.20     16.03 o 
   8   6   6      618.82      580.60     25.38 o 
   9   6   6      443.41      468.23     32.45 o 
  10   6   6       77.61       99.28     21.82 o 
  11   6   6       43.90       76.32     15.68 o 
   1   7   6     1057.21     1054.31     19.62 o 
   2   7   6      324.35      337.00     11.18 o 
   3   7   6      283.23      233.67     24.28 o 
   4   7   6     1700.87     1639.25     66.36 o 
   5   7   6       17.71       20.61     14.13 o 
   6   7   6       24.80       18.72      5.77 o 
   7   7   6       54.32       68.92     15.33 o 
   8   7   6       36.92       18.43     19.79 o 
   9   7   6        0.05        5.39      8.38 o 
  10   7   6        0.56      -10.35     10.35 o 
  11   7   6      167.13      135.81     26.79 o 
   0   8   6       42.70       47.67      6.96 o 
   1   8   6     1084.50     1074.62     21.25 o 
   2   8   6        2.02        2.62      2.80 o 
   3   8   6       86.27       67.87     15.56 o 
   4   8   6      288.92      287.36     30.21 o 
   5   8   6     6994.00     6761.24    148.72 o 
   6   8   6     2324.71     2296.27     91.22 o 
   7   8   6       34.28       28.48      9.90 o 
   8   8   6        3.28        7.15      8.78 o 
   9   8   6     1035.12      999.71     49.52 o 
  10   8   6       10.71       30.66     10.88 o 
   1   9   6       75.18       79.32      6.36 o 
   2   9   6      106.90      117.45     10.09 o 
   3   9   6     2090.13     2093.80     58.48 o 
   4   9   6        3.02        1.59      7.66 o 
   5   9   6      221.23      176.06     25.80 o 
   6   9   6        0.10        5.79     12.52 o 
   7   9   6       29.80       40.07     17.31 o 
   8   9   6       16.23       25.15     11.40 o 
   9   9   6        0.62       12.60      8.99 o 
   0  10   6      238.21      243.34     18.38 o 
   1  10   6        3.21        6.58      5.12 o 
   2  10   6        8.94        7.77      6.35 o 
   3  10   6      932.03      976.13     38.38 o 
   4  10   6      532.76      455.94     39.51 o 
   5  10   6       22.73       14.54     11.66 o 
   6  10   6       23.46       22.25      9.21 o 
   7  10   6       59.54       50.21     13.82 o 
   8  10   6       36.75       25.65     10.73 o 
   1  11   6     1054.70     1045.27     30.37 o 
   2  11   6        1.01       -2.25      5.32 o 
   3  11   6       19.24       19.58      7.81 o 
   4  11   6      125.56      104.42     15.00 o 
   5  11   6      310.17      309.41     35.85 o 
   6  11   6       23.84       13.14      8.76 o 
   7  11   6     1434.77     1431.44     60.11 o 
   0  12   6        1.70      -14.05     14.05 o 
   1  12   6      145.47      123.16     14.82 o 
   2  12   6      560.47      580.61     35.34 o 
   3  12   6      540.91      506.93     26.62 o 
   4  12   6       36.12       33.71      9.62 o 
   5  12   6      348.17      369.79     29.66 o 
   6  12   6        2.78       -8.00      8.33 o 
   1  13   6       13.43       11.15     17.15 o 
   2  13   6       10.11      -14.54     14.67 o 
   3  13   6      129.23      128.13     19.21 o 
   1   1   7      685.03      626.33      7.56 o 
   2   1   7      393.09      360.23      8.27 o 
   3   1   7     3880.33     4046.45     43.93 o 
   4   1   7       72.26       60.91     12.53 o 
   5   1   7      175.12      180.25     14.57 o 
   6   1   7     1321.01     1343.92     39.98 o 
   7   1   7     1543.50     1569.34     45.90 o 
   8   1   7     1983.09     1954.76     35.57 o 
   9   1   7     3627.53     3554.11     50.87 o 
  10   1   7      266.08      254.19     14.75 o 
  11   1   7       19.81       18.90      6.31 o 
  12   1   7     1294.92     1404.89     45.08 o 
  13   1   7      149.75      166.30     16.82 o 
   0   2   7    30862.33    31115.71    135.41 o 
   1   2   7     2560.17     2479.12     19.63 o 
   2   2   7      746.31      769.17     11.77 o 
   3   2   7     2242.74     2476.49     29.36 o 
   4   2   7      732.62      770.97     21.17 o 
   5   2   7      723.76      840.06     30.33 o 
   6   2   7       72.53       76.02     27.12 o 
   7   2   7      109.00      103.18      8.92 o 
   8   2   7      298.42      294.62     15.88 o 
   9   2   7       40.67       39.68      8.78 o 
  10   2   7       19.80       16.41      5.16 o 
  11   2   7       28.74       16.56      6.41 o 
  12   2   7       14.72       18.80      7.51 o 
   1   3   7     2083.27     2191.31     15.19 o 
   2   3   7     2052.06     1944.26     22.72 o 
   3   3   7      321.42      297.53     11.20 o 
   4   3   7        1.57        0.99      2.77 o 
   5   3   7      104.44      105.87      7.75 o 
   6   3   7      459.16      424.61     15.49 o 
   7   3   7     2176.13     2102.92     37.27 o 
   8   3   7       55.94       49.09      6.92 o 
   9   3   7      525.84      521.90     18.99 o 
  10   3   7      327.98      316.08     22.55 o 
  11   3   7      195.26      191.70     21.32 o 
  12   3   7       36.49       27.09      9.21 o 
   0   4   7      204.75      248.39     10.68 o 
   1   4   7      481.82      520.59      8.77 o 
   2   4   7     3005.47     3008.04     29.33 o 
   3   4   7      537.80      533.12     19.78 o 
   4   4   7      606.70      642.79     14.62 o 
   5   4   7       56.84       54.42      5.95 o 
   6   4   7     3260.66     3390.62     43.43 o 
   7   4   7      896.65      963.24     22.96 o 
   8   4   7      442.57      422.11     25.90 o 
   9   4   7      223.47      204.03     16.32 o 
  10   4   7       39.02       26.76      6.20 o 
  11   4   7       96.67      107.72     12.96 o 
  12   4   7       46.11       53.85     14.42 o 
   1   5   7     1247.78     1173.92     15.19 o 
   2   5   7      377.23      389.53      9.22 o 
   3   5   7       10.41        5.23      2.63 o 
   4   5   7       33.31       36.13      7.15 o 
   5   5   7     1140.08     1113.16     36.37 o 
   6   5   7      313.72      325.70     20.93 o 
   7   5   7     1343.82     1300.59     43.23 o 
   8   5   7     2317.91     2276.93    100.46 o 
   9   5   7        3.65        7.07      6.37 o 
  10   5   7      234.03      237.53     24.09 o 
  11   5   7      305.89      367.31     34.08 o 
  12   5   7       70.20       60.16     22.52 o 
   0   6   7     1524.65     1465.34     36.56 o 
   1   6   7     1167.81     1189.86     18.07 o 
   2   6   7     2365.02     2364.64     32.76 o 
   3   6   7      277.55      310.85     26.72 o 
   4   6   7      726.16      752.03     65.12 o 
   5   6   7     5020.69     4829.82     76.86 o 
   6   6   7        1.34        3.32     11.22 o 
   7   6   7      139.00      146.77     15.28 o 
   8   6   7      539.91      543.03     37.52 o 
   9   6   7        0.23       -8.35     18.93 o 
  10   6   7       18.10       15.86     10.77 o 
  11   6   7      210.74      219.26     24.94 o 
   1   7   7       99.49      125.96      7.62 o 
   2   7   7      424.40      405.63     12.56 o 
   3   7   7      750.20      687.39     41.31 o 
   4   7   7     2703.87     2785.64     87.82 o 
   5   7   7     1849.98     1946.71     78.40 o 
   6   7   7     2715.47     2635.81     93.57 o 
   7   7   7      409.74      418.17     32.48 o 
   8   7   7       69.02       62.33     13.79 o 
   9   7   7       24.27       15.12     14.45 o 
  10   7   7       20.94       33.76     11.33 o 
  11   7   7       60.01       54.33     15.21 o 
   0   8   7       65.43       79.24     10.01 o 
   1   8   7      319.28      345.00     12.20 o 
   2   8   7       15.06       17.63      3.53 o 
   3   8   7      317.00      291.86     29.61 o 
   4   8   7     2496.07     2376.46     84.76 o 
   5   8   7      215.99      198.60     27.94 o 
   6   8   7       37.15       24.29     12.67 o 
   7   8   7       38.41       56.22     16.92 o 
   8   8   7      287.07      286.04     26.29 o 
   9   8   7      495.44      571.06     65.76 o 
  10   8   7      163.71      203.12     24.33 o 
   1   9   7      660.47      623.56     17.29 o 
   2   9   7      950.25     1004.25     27.62 o 
   3   9   7      264.14      270.75     20.04 o 
   4   9   7        2.92       -9.32      9.32 o 
   5   9   7       47.89       41.16     15.17 o 
   6   9   7       37.16       30.68     13.96 o 
   7   9   7     1103.59     1066.52     68.35 o 
   8   9   7       20.07       35.80     10.82 o 
   9   9   7      122.57      106.90     18.20 o 
   0  10   7      803.74      837.67     33.61 o 
   1  10   7        4.17       11.59      5.55 o 
   2  10   7      534.63      513.06     40.15 o 
   3  10   7      456.29      522.16     28.20 o 
   4  10   7      449.35      467.51     28.06 o 
   5  10   7      308.26      280.41     33.93 o 
   6  10   7      906.85      937.71     63.78 o 
   7  10   7      721.30      642.57     98.47 o 
   8  10   7      661.57      731.89     43.52 o 
   1  11   7      293.90      278.95     15.99 o 
   2  11   7      169.05      209.85     15.88 o 
   3  11   7      373.73      393.89     22.42 o 
   4  11   7      259.08      249.74     21.73 o 
   5  11   7       10.11       20.13     13.77 o 
   6  11   7       16.20       -6.66     12.28 o 
   7  11   7      719.76      723.19     43.06 o 
   0  12   7     2155.02     2156.90    105.44 o 
   1  12   7        0.14      -10.40     10.40 o 
   2  12   7      115.04       97.51     24.91 o 
   3  12   7      134.52      176.96     20.62 o 
   4  12   7      188.62      208.07     22.95 o 
   5  12   7      148.10      157.75     19.50 o 
   1  13   7        4.91       27.76     18.05 o 
   2  13   7        0.35       -5.64     15.28 o 
   3  13   7        7.80       23.72     17.12 o 
   0   0   8    32857.94    31525.03    148.73 o 
   1   0   8     4350.74     4396.53     39.45 o 
   2   0   8     4517.05     4789.69     63.37 o 
   3   0   8     9546.93     9975.70     89.72 o 
   4   0   8     2702.91     2910.35     76.16 o 
   5   0   8      181.08      220.04     22.56 o 
   6   0   8     1309.79     1180.25     54.54 o 
   7   0   8     1251.14     1265.73     59.41 o 
   8   0   8      795.25      706.07     47.66 o 
   9   0   8      548.27      509.61     28.10 o 
  10   0   8      327.68      343.87     24.51 o 
  11   0   8        5.78       -5.92      7.19 o 
  12   0   8      120.96      117.46     18.37 o 
   1   1   8      907.26      901.28     14.33 o 
   2   1   8     4462.23     4752.35     36.60 o 
   3   1   8     4674.11     4931.28     51.50 o 
   4   1   8     2127.99     2424.75     37.77 o 
   5   1   8      269.86      361.75     21.67 o 
   6   1   8      197.28      192.16     15.90 o 
   7   1   8      124.06      111.40     16.02 o 
   8   1   8       15.75       11.74      5.53 o 
   9   1   8      896.88      928.38     26.39 o 
  10   1   8       40.55       35.96      6.27 o 
  11   1   8        1.14       -3.00      5.08 o 
  12   1   8      192.37      206.89     17.69 o 
   0   2   8     8927.92     8930.63     78.60 o 
   1   2   8      867.82      924.08     14.36 o 
   2   2   8     8736.18     8406.44     59.29 o 
   3   2   8     2343.57     2507.54     35.58 o 
   4   2   8     1886.87     1771.26     31.30 o 
   5   2   8     7044.35     7381.51     67.56 o 
   6   2   8     3839.69     3847.13     70.20 o 
   7   2   8     1703.40     1664.33     48.75 o 
   8   2   8        0.14       -1.43      4.73 o 
   9   2   8      159.20      155.57     18.89 o 
  10   2   8     1640.27     1658.54     36.99 o 
  11   2   8       15.73       13.58      6.72 o 
  12   2   8       26.24       15.01      7.00 o 
   1   3   8      113.96      123.50      5.60 o 
   2   3   8      211.58      241.97      8.91 o 
   3   3   8      804.07      826.05     19.81 o 
   4   3   8      149.46      168.69     10.30 o 
   5   3   8      168.27      170.58     10.14 o 
   6   3   8       30.96       50.81      8.69 o 
   7   3   8       51.41       51.70      6.93 o 
   8   3   8       44.87       44.51      6.77 o 
   9   3   8      733.15      679.75     21.95 o 
  10   3   8        4.03        8.21      8.22 o 
  11   3   8      430.49      444.23     30.80 o 
  12   3   8       13.86       13.06      7.76 o 
   0   4   8    17168.90    17295.29     91.14 o 
   1   4   8     5452.81     5603.09     30.71 o 
   2   4   8      185.45      215.39      7.67 o 
   3   4   8      387.23      410.05     13.27 o 
   4   4   8      390.84      375.00     12.69 o 
   5   4   8      963.30     1023.60     27.61 o 
   6   4   8     1250.49     1203.00     19.36 o 
   7   4   8      565.25      586.22     18.45 o 
   8   4   8     1611.01     1606.35     51.04 o 
   9   4   8      347.37      364.99     21.49 o 
  10   4   8      302.60      336.93     21.68 o 
  11   4   8       11.70       20.00      7.09 o 
  12   4   8       37.88       25.49     11.18 o 
   1   5   8     1000.11     1047.66     16.14 o 
   2   5   8     3238.00     3317.07     43.26 o 
   3   5   8      103.51      120.83      7.12 o 
   4   5   8     1374.73     1398.23     40.56 o 
   5   5   8      746.14      739.57     30.83 o 
   6   5   8      161.77      138.44     14.72 o 
   7   5   8      735.34      713.06     46.06 o 
   8   5   8      153.40      149.48     22.21 o 
   9   5   8       19.41        7.05      6.19 o 
  10   5   8      254.17      284.13     20.07 o 
  11   5   8       89.52      100.91     18.11 o 
   0   6   8     2027.95     1958.82     33.56 o 
   1   6   8     1493.19     1519.08     20.87 o 
   2   6   8     1170.65     1185.32     23.05 o 
   3   6   8      480.97      488.38     34.09 o 
   4   6   8     3894.93     3824.35     68.13 o 
   5   6   8     2214.42     2212.62     53.60 o 
   6   6   8      347.94      333.11     22.33 o 
   7   6   8       77.39      100.78     21.93 o 
   8   6   8      354.90      383.05     25.86 o 
   9   6   8      187.43      129.10     28.05 o 
  10   6   8      295.16      291.91     27.20 o 
  11   6   8      403.47      444.21     38.75 o 
   1   7   8      563.63      509.11     14.15 o 
   2   7   8      547.00      539.64     14.86 o 
   3   7   8     2507.78     2493.82     78.86 o 
   4   7   8     3179.57     3167.55     95.97 o 
   5   7   8      670.70      659.14     46.11 o 
   6   7   8      625.09      591.39     36.87 o 
   7   7   8      814.72      734.21     77.38 o 
   8   7   8      168.98      188.58     30.28 o 
   9   7   8       89.61       99.68     16.14 o 
  10   7   8        7.01        7.43      8.71 o 
   0   8   8     2526.99     2532.27     65.64 o 
   1   8   8       93.43       84.63      6.45 o 
   2   8   8        0.27        1.54      4.33 o 
   3   8   8     1082.30     1119.88     55.87 o 
   4   8   8        5.41       15.52     13.03 o 
   5   8   8      701.24      646.17     47.54 o 
   6   8   8      231.18      229.06     30.60 o 
   7   8   8      114.39      125.67     24.79 o 
   8   8   8      134.84      131.31     26.82 o 
   9   8   8        8.61       19.67     12.00 o 
  10   8   8       63.23       60.32     14.41 o 
   1   9   8      127.41      112.82     10.77 o 
   2   9   8     1876.01     1909.71     37.87 o 
   3   9   8      455.11      448.89     34.61 o 
   4   9   8      136.90      140.98     23.34 o 
   5   9   8      126.26      130.56     23.95 o 
   6   9   8       41.71       36.45     13.56 o 
   7   9   8      255.12      296.04     37.43 o 
   8   9   8       96.97       96.75     16.31 o 
   9   9   8      127.11      196.45     23.97 o 
   0  10   8     1046.72     1060.09     38.38 o 
   1  10   8      104.88      135.20     10.78 o 
   2  10   8      299.76      283.79     17.56 o 
   3  10   8      305.49      273.56     20.56 o 
   4  10   8       53.21       71.61     11.80 o 
   5  10   8       20.30      -10.63     13.88 o 
   6  10   8     1139.10     1083.89     69.09 o 
   7  10   8        4.25       25.71     16.77 o 
   8  10   8      347.85      353.73     40.73 o 
   1  11   8       10.23       13.20     12.61 o 
   2  11   8      120.78      119.38     15.49 o 
   3  11   8      321.01      343.70     26.83 o 
   4  11   8       55.02       66.56     16.56 o 
   5  11   8      745.62      718.98     55.87 o 
   6  11   8      471.96      523.68     50.04 o 
   7  11   8       49.87       44.40     11.54 o 
   0  12   8      308.02      369.41     45.19 o 
   1  12   8        5.08        0.58     17.96 o 
   2  12   8      214.12      214.40     36.11 o 
   3  12   8        3.59       14.73     10.86 o 
   4  12   8       95.48      102.55     17.25 o 
   5  12   8      143.53      139.07     27.13 o 
   1  13   8      113.82       99.56     23.89 o 
   2  13   8      537.74      565.16     58.47 o 
   1   1   9      125.94      111.33      5.55 o 
   2   1   9     8354.83     8116.18     61.31 o 
   3   1   9     2303.76     2373.01     31.38 o 
   4   1   9      132.97      128.94      9.55 o 
   5   1   9      280.89      363.00     25.19 o 
   6   1   9     3576.95     3462.28     67.73 o 
   7   1   9     1377.80     1363.87     45.03 o 
   8   1   9     1819.27     1844.50     55.06 o 
   9   1   9     1046.16     1026.51     28.05 o 
  10   1   9       49.52       34.77      6.28 o 
  11   1   9        0.09       -2.29      5.24 o 
  12   1   9      153.92      172.03     16.83 o 
   0   2   9     5116.10     5287.68     67.56 o 
   1   2   9      221.46      248.00      9.64 o 
   2   2   9      181.32      168.32      7.45 o 
   3   2   9       28.71       41.18      8.77 o 
   4   2   9       74.68       72.12      7.18 o 
   5   2   9      163.69      177.60     11.32 o 
   6   2   9      173.84      160.56     16.24 o 
   7   2   9      247.86      255.87     20.65 o 
   8   2   9       22.34       29.47      8.40 o 
   9   2   9        0.01        0.16      5.15 o 
  10   2   9       67.63       79.61     10.92 o 
  11   2   9      172.15      169.68     16.13 o 
  12   2   9       80.42       77.98     11.09 o 
   1   3   9     3090.45     3280.33     31.67 o 
   2   3   9     8430.56     8334.38     54.88 o 
   3   3   9      985.56      955.03     22.79 o 
   4   3   9      120.68      110.53      8.31 o 
   5   3   9       38.97       49.46      5.85 o 
   6   3   9      641.81      600.63     20.53 o 
   7   3   9     7538.00     7547.94    107.04 o 
   8   3   9     1756.14     1726.71     37.61 o 
   9   3   9       45.44       36.45      9.05 o 
  10   3   9      370.36      353.28     21.89 o 
  11   3   9       13.17       33.08      9.17 o 
  12   3   9      644.91      733.81     34.23 o 
   0   4   9      516.97      592.76     21.68 o 
   1   4   9       82.26      115.22      5.55 o 
   2   4   9      153.73      185.88      7.63 o 
   3   4   9       38.45       47.40      5.31 o 
   4   4   9      157.11      160.05      9.12 o 
   5   4   9      287.27      295.20     12.71 o 
   6   4   9      200.49      207.75     11.37 o 
   7   4   9     2041.87     2018.61     35.29 o 
   8   4   9        4.21        3.92      6.57 o 
   9   4   9      521.88      490.29     30.74 o 
  10   4   9       92.40      103.98     12.72 o 
  11   4   9        1.86        2.44      6.36 o 
  12   4   9       74.54       85.72     22.24 o 
   1   5   9        9.96       11.98      3.67 o 
   2   5   9     4355.26     4268.44     33.92 o 
   3   5   9      455.53      432.50     14.12 o 
   4   5   9     1842.33     1702.01     49.90 o 
   5   5   9     1925.87     1965.74     51.31 o 
   6   5   9     1920.78     1869.80     52.48 o 
   7   5   9     2182.15     2184.57     61.94 o 
   8   5   9        1.86        8.26     13.02 o 
   9   5   9      141.57      136.76     16.51 o 
  10   5   9      337.30      338.32     22.13 o 
  11   5   9      233.10      202.59     23.38 o 
   0   6   9      425.91      424.66     21.08 o 
   1   6   9     1189.06     1238.47     19.08 o 
   2   6   9      880.35      884.52     14.26 o 
   3   6   9      940.05      916.29     29.84 o 
   4   6   9        2.36       10.83      5.65 o 
   5   6   9      191.87      189.39     17.31 o 
   6   6   9      400.72      417.11     25.45 o 
   7   6   9       55.78       74.19     18.45 o 
   8   6   9        0.36       18.30      7.50 o 
   9   6   9        7.72       12.81      8.38 o 
  10   6   9      101.32      118.74     18.78 o 
  11   6   9      238.69      276.69     28.12 o 
   1   7   9       35.38       34.56      6.38 o 
   2   7   9     1544.76     1551.68     31.74 o 
   3   7   9       80.14       58.65     12.35 o 
   4   7   9       16.59       10.22     10.72 o 
   5   7   9     3209.83     3094.50    101.03 o 
   6   7   9      158.09      213.11     19.23 o 
   7   7   9        1.95       15.66      7.92 o 
   8   7   9      215.31      239.56     34.03 o 
   9   7   9        2.57       14.50     18.16 o 
  10   7   9       53.64       77.79     16.00 o 
   0   8   9      312.85      358.92     37.80 o 
   1   8   9      118.74      112.36      9.82 o 
   2   8   9      268.84      260.13     11.14 o 
   3   8   9      259.62      278.60     18.39 o 
   4   8   9        1.36       -0.73      9.02 o 
   5   8   9       85.68       65.87     17.49 o 
   6   8   9       59.78       34.36     16.67 o 
   7   8   9      172.48      164.27     27.14 o 
   8   8   9        1.22       51.43     20.39 o 
   9   8   9      357.84      448.02     34.25 o 
  10   8   9       16.28       24.92     10.56 o 
   1   9   9        0.35       -0.44      5.21 o 
   2   9   9       20.93       21.67      5.59 o 
   3   9   9       25.84       10.94     11.27 o 
   4   9   9      103.32      136.70     23.03 o 
   5   9   9        1.25       -6.49     11.41 o 
   6   9   9      806.33      783.82     58.22 o 
   7   9   9      606.14      565.89     51.09 o 
   8   9   9      148.99      129.83     28.02 o 
   9   9   9        1.75        0.13     12.48 o 
   0  10   9       12.62       14.42     14.21 o 
   1  10   9        0.84       -4.03      6.89 o 
   2  10   9       18.19       16.86      5.14 o 
   3  10   9      218.52      211.74     21.45 o 
   4  10   9      131.93      109.43     20.41 o 
   5  10   9      106.32       91.55     20.45 o 
   6  10   9        3.31       -0.29     10.69 o 
   7  10   9      229.59      222.77     34.07 o 
   8  10   9        1.27        2.60     11.54 o 
   1  11   9      317.55      321.18     29.49 o 
   2  11   9      106.70      118.17     15.95 o 
   3  11   9      135.24      131.28     17.25 o 
   4  11   9        0.55      -10.81     10.81 o 
   5  11   9       16.98       24.02     12.86 o 
   6  11   9      238.63      197.73     31.31 o 
   0  12   9       17.87       -0.40     14.63 o 
   1  12   9        8.84       16.90     10.74 o 
   2  12   9        4.85       35.07     21.01 o 
   3  12   9      172.41      201.75     37.12 o 
   4  12   9      128.43      145.64     49.30 o 
   5  12   9      205.50      193.45     30.84 o 
   1  13   9        3.08       -3.79     11.15 o 
   0   0  10        1.35       11.12      3.73 o 
   1   0  10       87.13       60.81      8.40 o 
   2   0  10     7861.41     8427.56     74.05 o 
   3   0  10     7632.38     8310.98     88.77 o 
   4   0  10       10.63       13.54      6.43 o 
   5   0  10     1788.42     1662.58     66.02 o 
   6   0  10     1115.02     1093.25     56.00 o 
   7   0  10       55.95       56.07     15.22 o 
   8   0  10       11.80       -0.91     12.86 o 
   9   0  10      132.02      111.46     21.76 o 
  10   0  10     2329.87     2269.98    122.38 o 
  11   0  10      361.08      372.38     27.35 o 
  12   0  10      277.63      236.23     35.16 o 
   1   1  10       99.40      111.62      6.40 o 
   2   1  10    14987.74    15618.33     63.15 o 
   3   1  10     6532.14     6681.64     64.19 o 
   4   1  10     2061.59     2260.58     51.85 o 
   5   1  10       48.53       45.94      8.70 o 
   6   1  10      131.88      132.12     14.18 o 
   7   1  10       11.22       18.59      7.52 o 
   8   1  10       42.61       83.33     15.50 o 
   9   1  10        0.79        1.63      5.57 o 
  10   1  10       73.65       68.75      8.31 o 
  11   1  10        0.25        9.01      7.88 o 
  12   1  10       11.70       -6.55      6.55 o 
   0   2  10       41.40       62.06      6.59 o 
   1   2  10     2679.41     2697.36     29.78 o 
   2   2  10      325.39      305.19      9.97 o 
   3   2  10      222.44      249.44     12.90 o 
   4   2  10     1389.49     1338.00     30.10 o 
   5   2  10     3276.69     3248.05     65.48 o 
   6   2  10      463.28      443.16     25.76 o 
   7   2  10      113.51      115.31     15.28 o 
   8   2  10     4395.09     4157.96    107.64 o 
   9   2  10      492.22      468.69     22.17 o 
  10   2  10      337.52      317.61     20.75 o 
  11   2  10      607.27      579.48     29.35 o 
  12   2  10       28.96       29.54      7.87 o 
   1   3  10     1643.14     1632.82     23.47 o 
   2   3  10      188.70      201.76     12.52 o 
   3   3  10     2531.77     2588.92     39.57 o 
   4   3  10     1176.16     1100.77     26.48 o 
   5   3  10      744.66      719.36     22.30 o 
   6   3  10      181.27      181.58     17.11 o 
   7   3  10      333.26      356.39     24.83 o 
   8   3  10      109.88       89.18      9.45 o 
   9   3  10      663.08      625.03     35.07 o 
  10   3  10        6.79       14.95      6.80 o 
  11   3  10       12.82       12.73      7.75 o 
  12   3  10        0.96        4.87      7.17 o 
   0   4  10      249.99      314.22     17.44 o 
   1   4  10     1176.90     1157.53     16.86 o 
   2   4  10      182.89      192.50      8.20 o 
   3   4  10      449.88      474.70     18.51 o 
   4   4  10      707.27      720.69     37.38 o 
   5   4  10     3151.21     2913.06     42.06 o 
   6   4  10     1075.13     1026.66     45.94 o 
   7   4  10      661.73      640.34     20.98 o 
   8   4  10     3059.85     3026.14     76.35 o 
   9   4  10      147.90      176.81     19.43 o 
  10   4  10      311.61      280.07     20.66 o 
  11   4  10      887.08      936.38     39.81 o 
   1   5  10      170.53      173.96      8.93 o 
   2   5  10      487.10      515.32     10.47 o 
   3   5  10     1422.11     1337.36     21.47 o 
   4   5  10      168.08      145.25     13.64 o 
   5   5  10       31.87       24.87      7.00 o 
   6   5  10      154.77      134.37     15.46 o 
   7   5  10     1002.52      979.59     40.94 o 
   8   5  10       11.87       -0.53     25.21 o 
   9   5  10       32.37       13.63      8.25 o 
  10   5  10      199.96      198.40     17.28 o 
  11   5  10      368.56      411.39     69.27 o 
   0   6  10       46.69       60.80     16.95 o 
   1   6  10      581.63      548.37     16.02 o 
   2   6  10       21.60       33.32      4.68 o 
   3   6  10      228.89      230.56      9.09 o 
   4   6  10      218.82      217.01     18.12 o 
   5   6  10     2400.37     2446.45     60.38 o 
   6   6  10     5403.23     5246.98     91.37 o 
   7   6  10      104.47      132.12     16.58 o 
   8   6  10      568.77      545.10     32.28 o 
   9   6  10     1064.25     1154.07     50.04 o 
  10   6  10       53.49       41.69     17.08 o 
  11   6  10       87.78      120.01     24.74 o 
   1   7  10      559.21      515.69     25.29 o 
   2   7  10      144.58      160.12      8.56 o 
   3   7  10       50.30       49.66      5.88 o 
   4   7  10     1906.15     1883.02     76.44 o 
   5   7  10     1211.05     1164.43     42.62 o 
   6   7  10       40.52       30.71      8.70 o 
   7   7  10      300.50      340.04     24.76 o 
   8   7  10        1.88        5.41      9.61 o 
   9   7  10       63.61      105.98     24.99 o 
  10   7  10       24.59       20.43     15.59 o 
   0   8  10        9.95       17.65      7.47 o 
   1   8  10      377.64      364.61     15.31 o 
   2   8  10        1.46        2.14      4.35 o 
   3   8  10      365.05      406.44     28.95 o 
   4   8  10      869.81      880.28     54.18 o 
   5   8  10      256.84      191.09     26.79 o 
   6   8  10      289.91      294.24     36.09 o 
   7   8  10       70.36       86.85     20.75 o 
   8   8  10       84.02       70.26     21.12 o 
   9   8  10      357.56      374.09     31.78 o 
   1   9  10     1189.00     1146.98     42.43 o 
   2   9  10       76.15       74.03      8.12 o 
   3   9  10      995.55     1035.11     36.11 o 
   4   9  10      840.80      909.32     56.28 o 
   5   9  10      652.29      606.92     48.52 o 
   6   9  10      276.66      213.82     31.42 o 
   7   9  10      334.02      388.39     43.86 o 
   8   9  10      190.99      219.08     34.74 o 
   9   9  10       79.91       54.74     18.61 o 
   0  10  10      220.91      196.37     30.77 o 
   1  10  10      615.59      563.09     26.08 o 
   2  10  10       19.35       45.82     11.26 o 
   3  10  10       49.07       30.47     10.86 o 
   4  10  10        8.52       25.05     10.85 o 
   5  10  10       58.23       35.97     15.41 o 
   6  10  10       24.25       30.71     17.68 o 
   7  10  10        2.78      -16.29     16.29 o 
   1  11  10      701.57      775.60     44.35 o 
   2  11  10       95.68       74.45     12.61 o 
   3  11  10      324.02      343.53     27.69 o 
   4  11  10       28.67       15.28     13.03 o 
   5  11  10      302.05      308.55     36.75 o 
   6  11  10      397.48      386.52     43.23 o 
   0  12  10      184.23      183.67     32.86 o 
   1  12  10      103.25       93.47     30.86 o 
   2  12  10      115.28      120.16     29.18 o 
   3  12  10        1.30        8.89     15.36 o 
   4  12  10       38.35       39.01     31.88 o 
   1   1  11     1619.93     1732.72     24.69 o 
   2   1  11     1225.02     1235.15     18.41 o 
   3   1  11      513.98      429.96     17.19 o 
   4   1  11       16.73       17.09      7.00 o 
   5   1  11       83.41       76.61     11.49 o 
   6   1  11     1420.93     1370.59     45.64 o 
   7   1  11     1549.13     1496.69     50.03 o 
   8   1  11     2939.82     2904.14     73.03 o 
   9   1  11      279.02      285.83     24.35 o 
  10   1  11       85.25       79.01     11.31 o 
  11   1  11      532.14      513.58     27.72 o 
  12   1  11      515.04      559.32     29.91 o 
   0   2  11     1186.46     1111.97     27.16 o 
   1   2  11      992.54     1066.33     22.26 o 
   2   2  11      212.49      197.16      8.79 o 
   3   2  11     2136.34     2489.90     54.66 o 
   4   2  11      531.95      490.84     27.11 o 
   5   2  11      120.89      114.42     31.04 o 
   6   2  11        3.63        0.56     16.36 o 
   7   2  11      905.31      964.43     46.40 o 
   8   2  11     1033.99     1048.52     65.44 o 
   9   2  11      865.29      879.48     30.84 o 
  10   2  11      155.32      165.64     15.65 o 
  11   2  11       25.91       37.25      9.12 o 
  12   2  11      108.20      109.67     14.28 o 
   1   3  11      214.87      287.62     12.10 o 
   2   3  11     7556.87     7429.31     98.10 o 
   3   3  11     3824.47     3732.80     56.96 o 
   4   3  11      607.21      550.42     30.71 o 
   5   3  11     1112.11     1133.22     64.53 o 
   6   3  11     1525.67     1517.44     48.86 o 
   7   3  11       92.21       99.09     14.18 o 
   8   3  11       47.88       41.70      6.88 o 
   9   3  11       18.31       13.05      7.47 o 
  10   3  11      117.70       97.91     12.52 o 
  11   3  11      130.31      144.61     15.91 o 
  12   3  11        0.87        3.22      7.28 o 
   0   4  11     1201.15     1209.77     35.12 o 
   1   4  11      251.64      206.59      7.39 o 
   2   4  11       85.31       79.82      5.71 o 
   3   4  11      919.31      840.48     23.22 o 
   4   4  11      630.46      618.69     22.02 o 
   5   4  11      507.49      490.73     18.43 o 
   6   4  11     3086.62     3164.76     71.04 o 
   7   4  11      780.24      809.96     37.78 o 
   8   4  11        6.23        3.55      6.83 o 
   9   4  11       73.81       60.11     15.65 o 
  10   4  11      141.81      196.08     21.82 o 
  11   4  11        0.69        6.70      6.99 o 
   1   5  11     1499.14     1466.39     31.41 o 
   2   5  11     4140.79     4013.34     26.90 o 
   3   5  11     3534.96     3374.34     47.42 o 
   4   5  11      630.88      625.39     18.93 o 
   5   5  11      815.70      852.45     36.26 o 
   6   5  11       12.75       26.45      9.52 o 
   7   5  11        2.65        3.20      7.54 o 
   8   5  11      346.42      333.33     25.91 o 
   9   5  11       53.84       39.63     11.37 o 
  10   5  11       26.97       47.08      9.80 o 
  11   5  11       14.07       20.65     12.84 o 
   0   6  11     1514.98     1554.63     42.81 o 
   1   6  11      172.23      168.52     10.38 o 
   2   6  11      196.38      192.49      6.93 o 
   3   6  11      649.72      621.80     16.32 o 
   4   6  11       85.87      108.65     13.86 o 
   5   6  11     1650.74     1668.28     51.47 o 
   6   6  11        3.05       13.29      8.44 o 
   7   6  11      242.16      243.51     21.38 o 
   8   6  11        9.76       24.25      9.83 o 
   9   6  11      742.66      714.60     39.11 o 
  10   6  11        7.08        7.24      8.88 o 
   1   7  11      189.82      204.18     11.61 o 
   2   7  11      910.63      873.31     19.49 o 
   3   7  11     1383.86     1409.35     39.31 o 
   4   7  11      733.50      685.89     46.71 o 
   5   7  11      458.31      470.66     28.12 o 
   6   7  11     1809.76     1739.64     55.08 o 
   7   7  11      265.30      239.01     21.49 o 
   8   7  11       84.99       80.81     13.82 o 
   9   7  11       43.89       72.07     23.13 o 
  10   7  11      244.58      258.14     27.38 o 
   0   8  11       78.51       85.42     14.89 o 
   1   8  11     1261.95     1166.04     27.75 o 
   2   8  11      117.86      137.60      9.90 o 
   3   8  11       47.88       58.59     17.81 o 
   4   8  11      219.44      234.79     29.97 o 
   5   8  11      974.99     1045.35     63.05 o 
   6   8  11      255.12      240.33     32.84 o 
   7   8  11        5.14       -6.75     13.27 o 
   8   8  11       35.92       28.88     17.74 o 
   9   8  11       69.90       62.59     19.86 o 
   1   9  11       26.03       24.84      7.02 o 
   2   9  11      415.01      422.55     23.23 o 
   3   9  11      725.18      825.27     51.73 o 
   4   9  11      335.21      341.57     35.46 o 
   5   9  11      106.30      117.99     24.86 o 
   6   9  11      441.65      444.21     45.23 o 
   7   9  11        1.19        0.19      9.28 o 
   8   9  11       40.82       57.87     21.08 o 
   0  10  11       24.75        1.72     12.20 o 
   1  10  11     2111.85     2082.64     51.12 o 
   2  10  11       46.64       43.94     11.52 o 
   3  10  11      100.83      116.40     17.11 o 
   4  10  11       41.34       44.15     15.51 o 
   5  10  11      867.56      787.83     57.94 o 
   6  10  11      333.93      418.39     44.70 o 
   7  10  11      473.66      504.81     51.50 o 
   1  11  11      303.77      338.11     30.39 o 
   2  11  11       51.25       84.78     24.69 o 
   3  11  11       18.09       34.21     15.90 o 
   4  11  11       52.63       42.99     15.68 o 
   5  11  11       29.60       -4.67     14.07 o 
   6  11  11       68.04       64.57     18.13 o 
   0  12  11       75.96       66.45     18.96 o 
   1  12  11      307.49      326.62     31.30 o 
   2  12  11       55.34       35.84     16.53 o 
   3  12  11        2.50        5.08     14.29 o 
   4  12  11       60.31       79.87     16.78 o 
   0   0  12     6605.66     6670.85    180.75 o 
   1   0  12      751.70      775.76     30.65 o 
   2   0  12     3557.91     3808.41     95.21 o 
   3   0  12      649.87      621.30     23.09 o 
   4   0  12    13187.05    13757.05    588.09 o 
   5   0  12     2557.42     2726.99     90.07 o 
   6   0  12     3084.95     3095.97     99.79 o 
   7   0  12      613.09      652.27     48.59 o 
   8   0  12     3249.10     3365.59    112.79 o 
   9   0  12       24.34       11.38     11.49 o 
  10   0  12     1323.16     1341.89     50.29 o 
  11   0  12      386.33      405.23     29.63 o 
  12   0  12       79.86      118.16     25.05 o 
   1   1  12      618.14      658.92     17.07 o 
   2   1  12        0.01        2.01      4.60 o 
   3   1  12     1148.91     1159.38     22.04 o 
   4   1  12      418.99      499.17     26.38 o 
   5   1  12        9.64        3.21      7.25 o 
   6   1  12      310.56      337.94     24.31 o 
   7   1  12     1291.69     1296.57     48.19 o 
   8   1  12      213.01      220.53     28.05 o 
   9   1  12      523.32      515.59     43.74 o 
  10   1  12      561.76      586.55     27.53 o 
  11   1  12      126.71      121.85     14.31 o 
  12   1  12        0.58       -5.12      6.90 o 
   0   2  12     4703.88     4522.03     70.66 o 
   1   2  12     1112.76     1050.76     23.00 o 
   2   2  12      384.13      476.36     19.15 o 
   3   2  12     2953.72     3042.82     38.32 o 
   4   2  12     3609.62     3427.24    104.54 o 
   5   2  12      227.98      215.91     18.29 o 
   6   2  12      326.01      299.17     22.70 o 
   7   2  12      547.79      528.29     31.33 o 
   8   2  12      107.94      114.62     15.98 o 
   9   2  12       24.05       11.40      7.35 o 
  10   2  12     1976.07     2041.53     68.51 o 
  11   2  12        1.51       -1.57      6.73 o 
   1   3  12       88.46       84.77      7.46 o 
   2   3  12        4.36       13.78      5.60 o 
   3   3  12      427.67      398.56     23.36 o 
   4   3  12      658.22      697.65     31.82 o 
   5   3  12     1959.17     2026.49     55.85 o 
   6   3  12     2047.99     2075.10    131.46 o 
   7   3  12       88.33       86.73     19.40 o 
   8   3  12      361.60      317.46     25.07 o 
   9   3  12      187.78      181.44     20.01 o 
  10   3  12       29.83       32.68     20.67 o 
  11   3  12       52.79       69.77     13.28 o 
   0   4  12        4.03       39.64      8.10 o 
   1   4  12       41.51       51.23      6.21 o 
   2   4  12       65.72       75.72      6.93 o 
   3   4  12     1505.40     1515.19     62.97 o 
   4   4  12     5051.85     4958.74     59.78 o 
   5   4  12     1528.84     1526.54     49.22 o 
   6   4  12     1179.59     1099.16     43.90 o 
   7   4  12       73.37       79.01     12.87 o 
   8   4  12     1383.84     1337.47     51.86 o 
   9   4  12      429.87      431.14     30.90 o 
  10   4  12      892.77      923.53     46.77 o 
  11   4  12        8.66       18.11      9.18 o 
   1   5  12        6.09       10.36      4.70 o 
   2   5  12       48.50       60.97      5.24 o 
   3   5  12        0.27        1.72      2.71 o 
   4   5  12      314.30      308.05     22.11 o 
   5   5  12       51.56       58.75     11.24 o 
   6   5  12       30.82       26.30     10.85 o 
   7   5  12       14.00       12.32      9.38 o 
   8   5  12        1.03        2.47      7.42 o 
   9   5  12        1.90        8.90      8.89 o 
  10   5  12      118.60      135.20     18.62 o 
  11   5  12       52.17       40.24     13.45 o 
   0   6  12     2452.74     2350.27     54.17 o 
   1   6  12      175.10      194.26     11.55 o 
   2   6  12      983.77      969.85     18.33 o 
   3   6  12      329.77      327.68     12.19 o 
   4   6  12      803.48      754.60     34.49 o 
   5   6  12      483.48      536.75     51.59 o 
   6   6  12      809.32      815.03     38.29 o 
   7   6  12      154.30      144.14     17.47 o 
   8   6  12       25.58       32.08     10.27 o 
   9   6  12        3.33       -1.38      8.47 o 
  10   6  12      846.82      887.49     69.96 o 
   1   7  12       44.09       40.56     10.44 o 
   2   7  12      116.08      112.20      9.64 o 
   3   7  12      120.78      109.84     10.06 o 
   4   7  12      604.15      516.77     41.54 o 
   5   7  12       95.06      117.80     23.33 o 
   6   7  12      763.54      786.67     38.18 o 
   7   7  12      375.71      388.04     28.27 o 
   8   7  12      740.98      749.48     39.40 o 
   9   7  12      138.13      111.83     26.69 o 
  10   7  12       16.82       37.15     19.71 o 
   0   8  12     2929.78     3107.85     80.86 o 
   1   8  12       26.71       24.71      5.48 o 
   2   8  12      144.91      169.10     15.00 o 
   3   8  12       13.17        9.90     11.84 o 
   4   8  12     1724.89     1744.17     78.87 o 
   5   8  12       28.00       38.85     16.46 o 
   6   8  12     1645.27     1543.97     81.30 o 
   7   8  12       10.64       -4.07     10.54 o 
   8   8  12      260.94      224.45     34.51 o 
   9   8  12        0.69       -2.82     11.80 o 
   1   9  12       53.04       49.50     10.22 o 
   2   9  12      360.19      335.85     21.02 o 
   3   9  12      365.96      377.34     35.89 o 
   4   9  12      256.64      260.48     31.99 o 
   5   9  12     1549.86     1480.91     77.88 o 
   6   9  12       81.24      101.05     22.07 o 
   7   9  12      134.76      207.25     33.98 o 
   8   9  12      435.67      446.59     49.63 o 
   0  10  12      388.92      396.52     44.67 o 
   1  10  12       38.95       39.79      8.09 o 
   2  10  12        8.36       11.52      7.98 o 
   3  10  12      279.71      267.25     24.61 o 
   4  10  12       30.06       51.77     16.24 o 
   5  10  12        8.01       12.55     12.26 o 
   6  10  12      161.52      172.22     29.69 o 
   7  10  12      129.23      112.15     25.41 o 
   1  11  12      169.35      145.26     27.81 o 
   2  11  12      865.80      796.76     66.50 o 
   3  11  12      128.62      124.16     17.92 o 
   4  11  12       65.84       99.32     17.39 o 
   5  11  12      438.86      394.52     43.28 o 
   0  12  12       26.44       29.38     12.72 o 
   1  12  12       53.45       71.20     21.94 o 
   2  12  12       94.44       83.82     25.30 o 
   3  12  12      163.30      170.72     33.22 o 
   1   1  13     1796.39     1863.94     27.83 o 
   2   1  13     5634.51     5833.24     68.51 o 
   3   1  13     1262.53     1232.34     27.09 o 
   4   1  13      106.43       82.71     10.54 o 
   5   1  13      100.79       74.14     12.88 o 
   6   1  13        1.31       -1.59     10.01 o 
   7   1  13       97.66       87.25     24.88 o 
   8   1  13      271.16      285.35     24.97 o 
   9   1  13      981.45     1020.41     47.49 o 
  10   1  13       82.05       80.31     11.29 o 
  11   1  13      164.99      182.40     17.93 o 
   0   2  13       46.85       53.08      7.35 o 
   1   2  13     1276.39     1365.71     27.27 o 
   2   2  13      234.42      253.95     19.94 o 
   3   2  13      851.03      835.87     20.40 o 
   4   2  13      585.83      598.50     61.67 o 
   5   2  13       44.55       50.42     15.30 o 
   6   2  13       20.60       39.23      9.81 o 
   7   2  13      105.80      100.22     15.08 o 
   8   2  13      777.46      737.92     39.06 o 
   9   2  13     1248.57     1239.62     72.53 o 
  10   2  13       80.03       87.84     17.96 o 
  11   2  13        9.86        5.71      9.37 o 
   1   3  13       69.31       63.57      6.79 o 
   2   3  13      110.85       86.51     12.87 o 
   3   3  13      101.99       82.75     13.46 o 
   4   3  13      581.68      603.14     41.70 o 
   5   3  13      376.15      418.87     26.70 o 
   6   3  13      375.36      362.27     25.74 o 
   7   3  13        3.18        8.97      8.41 o 
   8   3  13     1380.21     1319.62     54.33 o 
   9   3  13       67.03       36.34     13.11 o 
  10   3  13      138.87      121.87     17.59 o 
  11   3  13      274.42      336.88     24.09 o 
   0   4  13     4425.55     4613.42     72.83 o 
   1   4  13      380.67      398.90     15.83 o 
   2   4  13      221.96      230.22     13.76 o 
   3   4  13      157.10      173.56     21.20 o 
   4   4  13      793.51      746.10     34.52 o 
   5   4  13     1085.95     1076.05     42.62 o 
   6   4  13       88.50      120.81     17.07 o 
   7   4  13     1553.47     1550.22     54.67 o 
   8   4  13      337.20      360.24     28.82 o 
   9   4  13        0.67       12.70      9.68 o 
  10   4  13       12.97       13.55      7.96 o 
  11   4  13        7.04       12.88      7.30 o 
   1   5  13       44.91       43.25      6.25 o 
   2   5  13      590.06      547.66     14.16 o 
   3   5  13      395.56      372.73     10.35 o 
   4   5  13       19.74       12.29      7.96 o 
   5   5  13      322.24      312.44     23.90 o 
   6   5  13      344.53      357.16     26.14 o 
   7   5  13      245.29      205.46     21.40 o 
   8   5  13      482.59      496.25     40.61 o 
   9   5  13        7.94       -4.74      8.00 o 
  10   5  13       33.32       44.18     23.13 o 
   0   6  13      394.90      357.19     21.83 o 
   1   6  13     1830.62     1774.36     34.29 o 
   2   6  13      569.69      546.24     27.33 o 
   3   6  13      176.65      188.29     14.43 o 
   4   6  13     1208.14     1195.30     44.45 o 
   5   6  13       10.83       25.59     14.40 o 
   6   6  13      599.07      641.69     35.11 o 
   7   6  13      244.97      261.31     23.52 o 
   8   6  13       16.70        4.99      7.03 o 
   9   6  13      136.01      126.80     18.85 o 
  10   6  13      246.12      296.25     41.69 o 
   1   7  13     1680.14     1676.40     34.16 o 
   2   7  13       32.00       34.67      7.31 o 
   3   7  13     1827.18     1864.28     76.69 o 
   4   7  13      983.71     1014.80     59.64 o 
   5   7  13      156.14      170.55     19.07 o 
   6   7  13       16.74       28.75      9.60 o 
   7   7  13       58.30       62.28     13.33 o 
   8   7  13      119.94      113.56     16.93 o 
   9   7  13       42.95       62.79     22.53 o 
   0   8  13     1102.07     1055.25     58.22 o 
   1   8  13     1058.92     1031.00     27.57 o 
   2   8  13      134.28      122.19     13.08 o 
   3   8  13      678.68      665.13     47.32 o 
   4   8  13       18.27       39.23     16.29 o 
   5   8  13     1890.99     1759.19     83.90 o 
   6   8  13     1558.57     1524.12     81.85 o 
   7   8  13        8.79        6.82      7.17 o 
   8   8  13      179.35      214.97     34.80 o 
   1   9  13      189.29      155.87     14.67 o 
   2   9  13      285.26      295.63     20.33 o 
   3   9  13     2013.17     2079.82     84.76 o 
   4   9  13      691.94      701.35     51.98 o 
   5   9  13      309.95      279.36     36.14 o 
   6   9  13        7.48       18.85     14.84 o 
   7   9  13      560.67      518.38     51.47 o 
   8   9  13       55.33       59.20     20.81 o 
   0  10  13        0.19       23.93     17.23 o 
   1  10  13      751.84      744.56     43.51 o 
   2  10  13      425.96      444.10     30.11 o 
   3  10  13      180.64      232.43     23.04 o 
   4  10  13      589.70      615.30     49.75 o 
   5  10  13      330.74      400.27     42.66 o 
   6  10  13       13.35      -10.32     10.32 o 
   1  11  13      271.49      246.21     26.55 o 
   2  11  13      513.42      636.15     60.68 o 
   3  11  13        9.00        8.64     14.97 o 
   4  11  13       41.03       31.32     10.72 o 
   5  11  13        8.35       -9.43     12.33 o 
   0  12  13      251.28      198.76     35.22 o 
   1  12  13      130.29      162.21     36.25 o 
   2  12  13      253.59      215.05     36.50 o 
   0   0  14      632.91      605.50     21.70 o 
   1   0  14     1496.76     1423.89     42.97 o 
   2   0  14       62.66       77.13     17.18 o 
   3   0  14     2876.42     2832.88     51.73 o 
   4   0  14        1.05        6.88      8.33 o 
   5   0  14     1789.99     1772.58     78.17 o 
   6   0  14       14.17       14.46     12.22 o 
   7   0  14        4.72       -0.49      9.39 o 
   8   0  14      302.46      345.45     40.03 o 
   9   0  14      812.39      936.32     66.44 o 
  10   0  14      227.63      230.53     35.51 o 
  11   0  14      178.52      244.86     37.67 o 
   1   1  14      160.09      204.27     10.17 o 
   2   1  14      317.98      293.92     16.67 o 
   3   1  14       46.05       52.68      6.32 o 
   4   1  14      202.23      204.03     12.58 o 
   5   1  14      131.82      145.42     17.58 o 
   6   1  14      126.93      118.42     16.52 o 
   7   1  14      458.47      438.26     30.25 o 
   8   1  14     1019.75     1032.22     46.84 o 
   9   1  14     1395.43     1416.15     56.93 o 
  10   1  14      779.85      741.11     43.36 o 
  11   1  14      722.78      737.55     37.02 o 
   0   2  14       15.24       12.09      5.06 o 
   1   2  14     2615.47     2628.42     39.03 o 
   2   2  14      137.00      141.99     12.49 o 
   3   2  14     1415.23     1397.89     37.11 o 
   4   2  14      364.80      348.70     16.61 o 
   5   2  14     3566.51     3570.83     77.79 o 
   6   2  14        5.54       13.83      8.92 o 
   7   2  14       74.05       76.98     12.91 o 
   8   2  14       51.73       29.79     10.76 o 
   9   2  14     1136.49     1190.21     52.49 o 
  10   2  14      508.89      545.36     37.70 o 
  11   2  14      256.63      280.84     22.02 o 
   1   3  14      108.37      110.80      8.78 o 
   2   3  14      467.48      432.96     19.31 o 
   3   3  14       90.71       85.46      6.44 o 
   4   3  14      600.47      655.51     33.22 o 
   5   3  14      350.97      341.86     25.50 o 
   6   3  14      268.54      268.35     29.38 o 
   7   3  14        0.37       -7.76      7.76 o 
   8   3  14      238.12      261.22     33.67 o 
   9   3  14        4.03        4.34      8.48 o 
  10   3  14        2.56        6.06     10.24 o 
  11   3  14       43.62       40.13     13.47 o 
   0   4  14     3088.70     3203.54     91.36 o 
   1   4  14     3739.41     3606.48     43.16 o 
   2   4  14     1034.81     1077.43     30.53 o 
   3   4  14     1951.33     1939.23     55.11 o 
   4   4  14        2.75       -3.68     13.36 o 
   5   4  14      684.76      669.14     34.66 o 
   6   4  14      434.25      430.91     29.26 o 
   7   4  14      107.29      112.31     16.22 o 
   8   4  14      736.15      751.31     40.45 o 
   9   4  14      741.23      798.87     62.34 o 
  10   4  14      141.59      129.85     18.50 o 
   1   5  14       78.04       74.19      7.72 o 
   2   5  14       57.09       47.61      6.20 o 
   3   5  14     2486.97     2400.58     44.83 o 
   4   5  14      701.03      654.79     33.46 o 
   5   5  14       66.36       82.27     13.70 o 
   6   5  14      107.60      116.05     16.02 o 
   7   5  14      759.58      788.83     40.97 o 
   8   5  14        1.06       -0.57      7.61 o 
   9   5  14       46.54       73.11     14.89 o 
  10   5  14       22.68       20.09     43.97 o 
   0   6  14      286.13      292.56     21.00 o 
   1   6  14      596.50      625.27     21.13 o 
   2   6  14      295.94      298.91     23.99 o 
   3   6  14      605.60      587.59     44.48 o 
   4   6  14     3369.04     3376.54     76.85 o 
   5   6  14     3413.19     3433.42     80.02 o 
   6   6  14      753.31      770.38     39.21 o 
   7   6  14      222.13      205.48     31.52 o 
   8   6  14       60.78       52.65     13.08 o 
   9   6  14      730.76      791.26     44.07 o 
  10   6  14      150.81      193.11     33.63 o 
   1   7  14        5.17        3.40      4.07 o 
   2   7  14      829.86      818.82     33.53 o 
   3   7  14     1012.04     1022.32     58.54 o 
   4   7  14      218.55      258.58     31.93 o 
   5   7  14       15.15       10.06      8.89 o 
   6   7  14      573.90      526.55     32.97 o 
   7   7  14      496.47      516.31     33.54 o 
   8   7  14      138.71      156.36     30.89 o 
   9   7  14        0.15       -1.00     11.33 o 
   0   8  14      340.35      352.49     24.20 o 
   1   8  14      967.50      985.09     27.69 o 
   2   8  14      234.91      241.04     18.11 o 
   3   8  14      869.28      793.97     52.42 o 
   4   8  14       62.43       62.13     16.98 o 
   5   8  14       31.43       26.30     13.36 o 
   6   8  14      542.33      595.43     53.64 o 
   7   8  14      450.26      431.08     31.45 o 
   8   8  14       51.19       84.60     23.66 o 
   1   9  14      269.01      270.79     21.26 o 
   2   9  14       43.84       39.25     10.93 o 
   3   9  14       39.65       41.56     28.46 o 
   4   9  14       88.38       96.65     22.08 o 
   5   9  14      216.27      216.91     31.05 o 
   6   9  14      355.66      319.56     39.50 o 
   7   9  14      131.95      153.42     30.76 o 
   0  10  14      280.84      270.95     37.85 o 
   1  10  14       80.42       93.78     30.15 o 
   2  10  14       34.93       43.92     11.43 o 
   3  10  14        0.03       -4.73      8.02 o 
   4  10  14      165.77      181.72     28.80 o 
   5  10  14     1519.32     1629.74     85.69 o 
   6  10  14       20.98       51.92     19.89 o 
   1  11  14      188.16      194.39     24.15 o 
   2  11  14        0.42       11.85     11.93 o 
   3  11  14      606.25      667.31     63.37 o 
   4  11  14      140.25      139.87     20.68 o 
   1   1  15     7104.56     6934.64     69.40 o 
   2   1  15        0.93       -2.40      6.74 o 
   3   1  15     1592.49     1610.66     50.85 o 
   4   1  15       99.36      105.85      9.14 o 
   5   1  15      315.98      295.44     23.74 o 
   6   1  15      513.37      458.71     30.67 o 
   7   1  15     2035.25     1911.66     62.94 o 
   8   1  15        0.19       -8.62      8.62 o 
   9   1  15       58.60       61.88     13.74 o 
  10   1  15      332.95      315.70     29.58 o 
  11   1  15      325.22      344.75     24.41 o 
   0   2  15     1404.06     1452.92     34.31 o 
   1   2  15     1197.81     1184.59     24.61 o 
   2   2  15       12.51       19.32      6.77 o 
   3   2  15      217.28      203.96     18.99 o 
   4   2  15       71.86       83.55     13.61 o 
   5   2  15       14.10       22.40     14.63 o 
   6   2  15       14.97        4.17      7.53 o 
   7   2  15      125.36      136.61     17.30 o 
   8   2  15       56.90       56.14     13.18 o 
   9   2  15      120.26      110.74     17.26 o 
  10   2  15      365.64      438.43     34.51 o 
  11   2  15       19.97       19.78     41.20 o 
   1   3  15      376.73      374.98     15.84 o 
   2   3  15     2468.40     2381.92     47.04 o 
   3   3  15     2219.47     2272.43     61.07 o 
   4   3  15      701.28      647.27     34.02 o 
   5   3  15      694.51      656.21     49.08 o 
   6   3  15      490.91      551.47     33.38 o 
   7   3  15     1796.62     1697.85     60.34 o 
   8   3  15      351.93      339.24     43.05 o 
   9   3  15      639.73      613.13     38.84 o 
  10   3  15       69.81       56.41     14.88 o 
   0   4  15      258.43      228.90     17.86 o 
   1   4  15     1252.58     1176.70     25.53 o 
   2   4  15       78.94       59.83      8.74 o 
   3   4  15        9.50       12.45      8.24 o 
   4   4  15      128.67      129.63     17.08 o 
   5   4  15      365.01      342.62     25.73 o 
   6   4  15       69.85       85.70     14.80 o 
   7   4  15       73.11       77.62     14.05 o 
   8   4  15        5.39        6.86     17.23 o 
   9   4  15       81.85       80.72     33.05 o 
  10   4  15      255.09      283.41     27.79 o 
   1   5  15     1133.98     1154.69     28.49 o 
   2   5  15     1055.85      994.64     30.41 o 
   3   5  15      216.84      221.59     14.51 o 
   4   5  15     1705.16     1642.12     54.37 o 
   5   5  15      582.22      590.34     33.57 o 
   6   5  15       19.54       31.03     10.91 o 
   7   5  15     1976.54     1955.73     65.42 o 
   8   5  15     1380.78     1317.21     55.88 o 
   9   5  15      242.41      317.17     29.15 o 
  10   5  15       95.65       63.24     14.74 o 
   0   6  15       30.58       53.28     10.18 o 
   1   6  15       66.15       69.33      7.90 o 
   2   6  15       54.80       39.72      7.89 o 
   3   6  15       28.56       12.38      5.52 o 
   4   6  15      728.30      689.77     35.86 o 
   5   6  15      596.05      627.31     35.75 o 
   6   6  15       71.74       71.49     12.99 o 
   7   6  15       82.97      110.39     16.46 o 
   8   6  15      140.94      151.41     19.86 o 
   9   6  15       61.68       76.08     14.73 o 
   1   7  15       55.95       41.01      6.07 o 
   2   7  15       28.67       36.93      6.07 o 
   3   7  15      121.22      122.20     21.42 o 
   4   7  15      224.40      245.39     30.93 o 
   5   7  15      221.74      250.44     23.07 o 
   6   7  15       30.23       16.51      9.98 o 
   7   7  15     1119.14     1148.22     50.90 o 
   8   7  15      283.28      291.01     26.67 o 
   9   7  15       75.37       76.15     22.56 o 
   0   8  15      661.19      648.73     32.76 o 
   1   8  15      189.77      167.96     15.60 o 
   2   8  15      452.71      409.84     23.60 o 
   3   8  15       56.26       29.65     13.54 o 
   4   8  15       81.22       61.87     16.71 o 
   5   8  15      129.00      147.28     26.46 o 
   6   8  15       21.55        7.03     10.39 o 
   7   8  15       41.17       28.03     35.11 o 
   8   8  15        0.57       24.17     20.39 o 
   1   9  15       39.06        9.55      6.39 o 
   2   9  15      313.42      310.17     49.82 o 
   3   9  15      197.93      226.83     22.97 o 
   4   9  15      114.10      111.53     22.52 o 
   5   9  15      181.28      222.76     32.56 o 
   6   9  15        3.42       -4.18     11.87 o 
   7   9  15      251.83      295.24     40.30 o 
   0  10  15       14.34       44.78     17.75 o 
   1  10  15        9.18       13.67     10.88 o 
   2  10  15      280.23      224.69     22.73 o 
   3  10  15       27.59       26.09     23.66 o 
   4  10  15        4.61       -3.49      9.03 o 
   5  10  15      109.66      145.49     26.85 o 
   1  11  15       16.33        2.05     28.65 o 
   2  11  15      168.56      178.83     33.37 o 
   3  11  15      391.11      389.41     49.93 o 
   0   0  16        7.01        0.04      7.18 o 
   1   0  16      893.75      896.52     25.69 o 
   2   0  16      963.46      990.75     57.75 o 
   3   0  16      219.93      251.50     29.85 o 
   4   0  16      425.61      401.21     39.50 o 
   5   0  16      625.42      715.32     53.27 o 
   6   0  16     2543.89     2305.08     97.48 o 
   7   0  16      638.87      486.20     47.26 o 
   8   0  16      880.58      851.36     63.42 o 
   9   0  16       20.91       21.32     14.84 o 
  10   0  16        4.78      -11.89     13.68 o 
   1   1  16       23.27       39.98     11.15 o 
   2   1  16      709.10      732.62     27.69 o 
   3   1  16       10.11       21.34     13.62 o 
   4   1  16      256.51      250.18     21.70 o 
   5   1  16       64.40       50.61     10.74 o 
   6   1  16      820.25      702.73     38.06 o 
   7   1  16      977.47      917.68     53.85 o 
   8   1  16       49.81       59.79     14.30 o 
   9   1  16      147.05      151.09     20.87 o 
  10   1  16        1.15      -15.47     15.47 o 
   0   2  16     9823.63     9759.83     91.13 o 
   1   2  16      764.18      764.50     14.66 o 
   2   2  16      129.60      150.87     13.19 o 
   3   2  16      142.02      164.00     43.30 o 
   4   2  16     1432.78     1334.59     49.76 o 
   5   2  16       74.72       37.35     13.59 o 
   6   2  16      378.81      454.11     40.76 o 
   7   2  16        0.00        8.25     12.92 o 
   8   2  16       20.21        0.89     22.59 o 
   9   2  16       30.53       28.54     10.55 o 
  10   2  16      656.19      668.64     42.93 o 
   1   3  16     1086.46     1082.34     24.42 o 
   2   3  16     1403.30     1405.36     37.38 o 
   3   3  16      171.73      142.93     16.85 o 
   4   3  16       11.45        1.04      8.28 o 
   5   3  16      298.81      237.46     34.62 o 
   6   3  16       52.51       46.87     11.97 o 
   7   3  16      201.88      166.64     19.90 o 
   8   3  16      261.37      210.76     22.95 o 
   9   3  16       97.49       90.54     29.50 o 
  10   3  16       76.53      108.31     20.09 o 
   0   4  16      341.12      351.11     22.37 o 
   1   4  16     1012.91      979.13     24.02 o 
   2   4  16     4847.44     4833.78     90.41 o 
   3   4  16      233.81      246.11     34.16 o 
   4   4  16      181.35      153.09     18.12 o 
   5   4  16      364.92      311.35     25.54 o 
   6   4  16      961.81      980.17     45.85 o 
   7   4  16       75.02       95.80     16.45 o 
   8   4  16        5.20       23.26      8.96 o 
   9   4  16       22.11       -3.82     10.38 o 
  10   4  16      203.92      201.31     44.44 o 
   1   5  16        3.73       -2.77      4.49 o 
   2   5  16     1683.62     1564.92     39.52 o 
   3   5  16      140.96      164.43     13.26 o 
   4   5  16       43.22       35.49     20.05 o 
   5   5  16      165.66      177.20     19.82 o 
   6   5  16      199.64      222.90     22.67 o 
   7   5  16      177.87      155.12     19.59 o 
   8   5  16      121.79      105.84     16.72 o 
   9   5  16      170.24      201.45     25.19 o 
   0   6  16     3518.76     3602.55     74.92 o 
   1   6  16       65.80       75.67      8.31 o 
   2   6  16        7.43        4.39      7.51 o 
   3   6  16      480.04      511.63     26.02 o 
   4   6  16       64.03       48.57     14.33 o 
   5   6  16       84.09      103.87     16.54 o 
   6   6  16      640.73      611.48     36.78 o 
   7   6  16       90.54       81.56     20.22 o 
   8   6  16       69.48       66.32     14.87 o 
   9   6  16       86.90       88.96     16.55 o 
   1   7  16       44.21       33.86      6.05 o 
   2   7  16      550.96      596.63     24.82 o 
   3   7  16      362.33      400.66     38.73 o 
   4   7  16      307.08      269.48     33.19 o 
   5   7  16        4.76       -4.74      8.08 o 
   6   7  16       66.15       49.84     15.21 o 
   7   7  16      164.50      218.70     23.65 o 
   8   7  16        1.94        3.47     10.08 o 
   0   8  16       25.28       13.71      7.76 o 
   1   8  16       53.39       47.32      9.15 o 
   2   8  16       73.50       58.62     11.26 o 
   3   8  16       20.33       18.15     11.45 o 
   4   8  16      138.16      156.17     25.53 o 
   5   8  16       76.57       69.93     21.89 o 
   6   8  16        0.77       -1.24     11.16 o 
   7   8  16        0.01       18.52     16.52 o 
   1   9  16        0.08       -5.19      5.93 o 
   2   9  16     1031.68     1072.41     47.75 o 
   3   9  16      222.55      239.57     24.74 o 
   4   9  16      112.78      109.08     22.79 o 
   5   9  16        0.51       -2.53     10.04 o 
   6   9  16       11.39       15.84     10.11 o 
   0  10  16      768.97      680.80     60.34 o 
   1  10  16        2.14        5.43     10.06 o 
   2  10  16       10.29       20.55     17.36 o 
   3  10  16       65.51       54.18     11.66 o 
   4  10  16      301.36      332.50     30.01 o 
   5  10  16        2.38       27.05     16.05 o 
   1  11  16      370.12      324.49     31.71 o 
   2  11  16      202.95      240.05     39.12 o 
   1   1  17     1976.31     1953.65     26.66 o 
   2   1  17     3645.34     3597.17     72.55 o 
   3   1  17     3660.81     3602.90     80.93 o 
   4   1  17      445.82      377.86     26.60 o 
   5   1  17      109.62      101.80     15.75 o 
   6   1  17      366.33      359.00     28.33 o 
   7   1  17     1582.90     1622.36     61.18 o 
   8   1  17      738.03      753.71     43.47 o 
   9   1  17        1.08       19.39     11.35 o 
  10   1  17        2.13        1.46      9.68 o 
   0   2  17      928.97      957.45     33.67 o 
   1   2  17      331.35      335.02      9.58 o 
   2   2  17       21.79       10.92     11.36 o 
   3   2  17      116.59      117.81     16.18 o 
   4   2  17       20.35       34.03      9.95 o 
   5   2  17       75.17       41.29     12.90 o 
   6   2  17      516.03      435.94     65.41 o 
   7   2  17       11.54        0.11      7.44 o 
   8   2  17       10.94       15.19      8.58 o 
   9   2  17        3.10        8.49      9.14 o 
  10   2  17      845.82      867.13     59.80 o 
   1   3  17      180.03      174.01     10.40 o 
   2   3  17       22.15       17.04      7.68 o 
   3   3  17     2162.65     2050.08     79.78 o 
   4   3  17     1927.74     1925.73     63.58 o 
   5   3  17      804.42      819.95     41.73 o 
   6   3  17      931.43      923.33     45.32 o 
   7   3  17     1206.37     1209.48    131.43 o 
   8   3  17      613.26      642.39     40.53 o 
   9   3  17      367.16      375.77     32.82 o 
  10   3  17       38.55       32.16     13.01 o 
   0   4  17      864.51      772.40     34.00 o 
   1   4  17      335.72      341.09     18.18 o 
   2   4  17       30.71       41.47     10.85 o 
   3   4  17      161.34      143.14     17.98 o 
   4   4  17      635.76      604.85     35.06 o 
   5   4  17        0.23       -3.53      8.81 o 
   6   4  17       30.40       40.23     12.04 o 
   7   4  17       11.47        7.26     10.39 o 
   8   4  17      101.31      130.85     19.31 o 
   9   4  17      115.89      121.03     18.60 o 
   1   5  17      263.10      262.41     14.57 o 
   2   5  17     1684.83     1736.59     84.37 o 
   3   5  17      167.23      155.84     13.66 o 
   4   5  17      473.40      465.15     30.85 o 
   5   5  17      245.19      250.40     23.87 o 
   6   5  17      173.75      182.45     21.15 o 
   7   5  17     1795.42     1864.14     66.87 o 
   8   5  17      245.06      248.28     26.37 o 
   9   5  17      240.68      282.35     28.62 o 
   0   6  17      758.28      764.02     40.54 o 
   1   6  17       29.20       41.02      9.84 o 
   2   6  17      152.35      130.59     15.71 o 
   3   6  17        0.22       -6.93      6.93 o 
   4   6  17       24.41       14.56     17.82 o 
   5   6  17      147.91      151.55     18.66 o 
   6   6  17       30.93       29.24     10.40 o 
   7   6  17        9.01        3.22      8.83 o 
   8   6  17      187.69      196.07     23.44 o 
   1   7  17      392.14      415.74     19.19 o 
   2   7  17       81.82      109.16     16.15 o 
   3   7  17       18.49       27.43     13.04 o 
   4   7  17      353.57      348.57     37.83 o 
   5   7  17      249.51      255.12     24.71 o 
   6   7  17      880.06      870.01     49.96 o 
   7   7  17      520.28      500.65     35.45 o 
   8   7  17       80.10      127.99     19.85 o 
   0   8  17      440.22      460.01     29.27 o 
   1   8  17      100.60       89.55     17.55 o 
   2   8  17       31.33       23.09     30.04 o 
   3   8  17        0.18        3.96      9.13 o 
   4   8  17      395.99      334.73     39.19 o 
   5   8  17        5.22        1.91     12.21 o 
   6   8  17      351.11      458.91     48.56 o 
   7   8  17      739.60      764.94     65.47 o 
   1   9  17       63.10       74.62     15.91 o 
   2   9  17      277.55      278.00     25.31 o 
   3   9  17       82.76       78.74     15.10 o 
   4   9  17       18.95        9.26      9.62 o 
   5   9  17       38.11       35.71     13.30 o 
   6   9  17       38.36       65.92     21.34 o 
   0  10  17      435.21      525.65     53.96 o 
   1  10  17        2.70       -6.95     10.78 o 
   2  10  17       14.54       41.82     19.96 o 
   3  10  17        2.69       25.63     10.91 o 
   4  10  17      736.02      729.40     44.23 o 
   0   0  18    13322.91    12965.57    110.41 o 
   1   0  18     5738.95     5623.25     66.80 o 
   2   0  18     2290.83     2312.16     91.90 o 
   3   0  18     1475.11     1433.39     75.38 o 
   4   0  18      276.22      311.81     37.07 o 
   5   0  18     2582.34     2628.39    106.33 o 
   6   0  18      438.76      360.70     41.67 o 
   7   0  18      626.04      649.66     57.01 o 
   8   0  18      637.84      663.76     59.49 o 
   9   0  18     1380.22     1346.69     85.87 o 
  10   0  18       66.28       94.19     27.49 o 
   1   1  18     1727.42     1694.77     25.32 o 
   2   1  18      613.97      624.31     27.67 o 
   3   1  18      342.82      319.15     26.37 o 
   4   1  18        4.65        5.91      7.49 o 
   5   1  18       10.71        0.40      8.57 o 
   6   1  18      129.00       95.53     16.31 o 
   7   1  18       98.24       71.61     15.13 o 
   8   1  18       38.44       41.07     11.41 o 
   9   1  18        7.70       -0.36     10.55 o 
  10   1  18       48.63       55.40     16.85 o 
   0   2  18      903.79      912.40     29.76 o 
   1   2  18     1219.44     1240.31     30.69 o 
   2   2  18     1181.11     1219.90     37.60 o 
   3   2  18        6.88       -3.39      8.77 o 
   4   2  18       91.30       78.98     13.86 o 
   5   2  18     3289.64     3153.63     82.54 o 
   6   2  18        9.60       14.15     11.91 o 
   7   2  18        3.72       -9.08      9.08 o 
   8   2  18      470.73      515.41     46.27 o 
   9   2  18      501.93      543.23     39.45 o 
   1   3  18       58.55       57.63      6.59 o 
   2   3  18      269.50      284.00     18.40 o 
   3   3  18     1080.73      984.98     44.24 o 
   4   3  18      827.80      904.62     60.68 o 
   5   3  18       86.14       65.89     14.21 o 
   6   3  18      199.48      166.16     23.19 o 
   7   3  18      270.38      247.79     25.35 o 
   8   3  18        8.69        3.62     13.67 o 
   9   3  18      245.99      228.81     25.44 o 
   0   4  18      143.00      170.83     25.17 o 
   1   4  18     1981.17     1980.09     39.07 o 
   2   4  18       13.93        9.65      8.27 o 
   3   4  18      988.91      892.46     42.56 o 
   4   4  18     1945.46     2037.35     65.64 o 
   5   4  18      355.96      407.44     31.04 o 
   6   4  18      321.06      301.46     27.91 o 
   7   4  18       10.16       -3.91     10.26 o 
   8   4  18       20.67        8.21     16.13 o 
   9   4  18      526.89      570.74     40.32 o 
   1   5  18      344.48      357.01     17.41 o 
   2   5  18       16.10       14.45      5.83 o 
   3   5  18       19.20       24.41      9.30 o 
   4   5  18      276.60      312.88     29.18 o 
   5   5  18      291.42      303.52     26.93 o 
   6   5  18        6.67        6.42     27.38 o 
   7   5  18        2.20        4.55      8.43 o 
   8   5  18      228.46      261.76     42.59 o 
   0   6  18       23.18       28.66      9.90 o 
   1   6  18      115.39      130.93     11.14 o 
   2   6  18        3.89       11.76      6.66 o 
   3   6  18      317.24      256.71     33.37 o 
   4   6  18      508.37      492.06     33.17 o 
   5   6  18     1107.05     1141.18     69.10 o 
   6   6  18      418.14      435.76     32.89 o 
   7   6  18        0.59        2.01      8.93 o 
   8   6  18      130.27      127.85     20.11 o 
   1   7  18      362.84      349.00     18.01 o 
   2   7  18      136.14      128.60     17.87 o 
   3   7  18      585.22      615.48     51.09 o 
   4   7  18      251.56      280.83     36.31 o 
   5   7  18        0.00       34.16     18.23 o 
   6   7  18      451.11      526.12     64.33 o 
   7   7  18       38.82       56.96     15.56 o 
   0   8  18      241.48      230.08     34.77 o 
   1   8  18     1315.39     1278.89     42.58 o 
   2   8  18      493.11      469.08     32.08 o 
   3   8  18      729.53      754.90     42.27 o 
   4   8  18        6.30      -12.35     12.35 o 
   5   8  18      461.76      469.50     48.95 o 
   6   8  18      385.05      415.88     47.83 o 
   1   9  18       32.01       17.19     13.89 o 
   2   9  18      229.28      209.16     23.65 o 
   3   9  18       98.45      103.25     16.55 o 
   4   9  18      229.48      316.81     29.72 o 
   5   9  18       60.17       34.99     17.84 o 
   0  10  18        2.26       -3.76     12.82 o 
   1  10  18       14.01       26.28     10.66 o 
   2  10  18       93.91       98.87     26.66 o 
   3  10  18        0.24      -19.36     19.36 o 
   1   1  19      144.27      167.56     11.10 o 
   2   1  19     1584.28     1518.78     54.63 o 
   3   1  19      268.11      232.15     22.07 o 
   4   1  19      510.18      476.78     32.58 o 
   5   1  19        6.95        0.32     11.13 o 
   6   1  19      193.70      180.82     24.54 o 
   7   1  19      188.30      247.75     31.28 o 
   8   1  19      306.68      290.17     28.36 o 
   9   1  19       47.08       46.08     15.72 o 
   0   2  19      914.33      936.56     30.96 o 
   1   2  19       50.97       64.89     12.24 o 
   2   2  19       23.37       29.50      8.04 o 
   3   2  19       21.78       14.63      8.86 o 
   4   2  19       66.16       67.72     21.44 o 
   5   2  19        9.10       13.41     11.69 o 
   6   2  19       28.50       17.22     10.62 o 
   7   2  19       83.84       74.64     16.50 o 
   8   2  19       67.46       67.64     15.13 o 
   9   2  19        0.53       13.23     12.62 o 
   1   3  19     1233.92     1217.02     27.89 o 
   2   3  19      249.94      204.19     16.44 o 
   3   3  19      821.92      857.87     42.44 o 
   4   3  19       14.05        4.39     22.93 o 
   5   3  19      675.56      613.14     38.29 o 
   6   3  19       50.80       75.83     14.68 o 
   7   3  19      418.17      438.51     43.06 o 
   8   3  19       63.80       37.85     21.32 o 
   9   3  19       14.65       19.94     10.01 o 
   0   4  19        3.57       10.24     22.19 o 
   1   4  19       31.28       44.68      7.60 o 
   2   4  19     1308.08     1252.79     33.40 o 
   3   4  19       30.40       42.34     12.29 o 
   4   4  19      897.27      844.72     43.93 o 
   5   4  19      284.87      289.40     27.40 o 
   6   4  19       19.88       46.91     14.27 o 
   7   4  19       18.96       24.81     15.52 o 
   8   4  19        8.07       13.09     15.74 o 
   1   5  19      321.81      351.87     20.19 o 
   2   5  19        5.02        4.69      5.01 o 
   3   5  19     3615.26     3513.79     86.67 o 
   4   5  19        6.75        9.59      8.29 o 
   5   5  19       71.10       85.68     27.66 o 
   6   5  19       57.49       78.19     18.75 o 
   7   5  19       32.51       42.01     12.78 o 
   8   5  19      391.03      468.06     36.79 o 
   0   6  19        5.57       -1.90      6.06 o 
   1   6  19      535.64      488.25     21.23 o 
   2   6  19       69.54       88.59     11.25 o 
   3   6  19       95.94       87.19     23.06 o 
   4   6  19      212.07      181.33     21.84 o 
   5   6  19       68.52       46.47     19.18 o 
   6   6  19      143.83      139.53     20.22 o 
   7   6  19       13.40        7.92     17.57 o 
   1   7  19      443.22      415.15     20.01 o 
   2   7  19      267.87      260.27     24.60 o 
   3   7  19      258.06      249.26     23.71 o 
   4   7  19       79.91       55.17     18.88 o 
   5   7  19       94.31       86.57     23.00 o 
   6   7  19       30.90       34.46     12.21 o 
   0   8  19       37.64       32.86     16.41 o 
   1   8  19      909.75      896.72     36.42 o 
   2   8  19        0.14        1.57     18.99 o 
   3   8  19       95.31       91.86     14.95 o 
   4   8  19       89.43       51.08     16.10 o 
   5   8  19      294.83      282.08     38.52 o 
   1   9  19       12.25       -0.24     11.07 o 
   2   9  19      212.26      209.80     22.80 o 
   3   9  19       75.24       75.91     16.33 o 
   4   9  19       46.09       51.70     13.73 o 
   0  10  19       15.78        7.84     13.95 o 
   0   0  20      174.81      184.64     27.98 o 
   1   0  20       72.10       89.92      9.64 o 
   2   0  20     1181.43     1179.88     70.45 o 
   3   0  20       94.42      102.21     21.27 o 
   4   0  20     1787.52     2067.09     96.76 o 
   5   0  20       32.02       36.39     16.89 o 
   6   0  20      458.34      478.37     49.74 o 
   7   0  20       26.64       53.25     23.42 o 
   8   0  20      341.99      423.47     50.44 o 
   9   0  20        1.93      -15.97     16.30 o 
   1   1  20     2592.09     2515.06     44.45 o 
   2   1  20       34.25       61.90     32.82 o 
   3   1  20        2.91       -8.53      8.53 o 
   4   1  20        7.88       -2.26      9.87 o 
   5   1  20        4.11        9.10      8.83 o 
   6   1  20        0.16        7.75      7.92 o 
   7   1  20        7.36      -10.70     10.70 o 
   8   1  20      102.57       68.50     15.61 o 
   9   1  20      241.12      241.57     44.65 o 
   0   2  20    11770.40    11456.42    109.17 o 
   1   2  20      224.01      223.55     14.20 o 
   2   2  20     2304.69     2221.82     44.08 o 
   3   2  20      198.25      155.02     19.61 o 
   4   2  20      684.51      709.67     41.04 o 
   5   2  20        0.76        7.87      9.43 o 
   6   2  20      596.42      645.60     40.54 o 
   7   2  20        0.67      -11.09     12.11 o 
   8   2  20      221.79      196.66     25.16 o 
   9   2  20       60.97       56.76     35.41 o 
   1   3  20       38.81       52.80      8.48 o 
   2   3  20       69.46       66.63      8.96 o 
   3   3  20      130.52       96.27     16.20 o 
   4   3  20       13.58        9.29      8.35 o 
   5   3  20      120.39      116.66     17.93 o 
   6   3  20      110.21       98.27     17.10 o 
   7   3  20       62.25       40.72     21.53 o 
   8   3  20        3.80        5.10      9.96 o 
   0   4  20      201.98      207.77     19.49 o 
   1   4  20       26.00       29.85      7.44 o 
   2   4  20      293.02      310.88     17.39 o 
   3   4  20      275.38      284.18     25.52 o 
   4   4  20     3297.79     3466.06    111.36 o 
   5   4  20       35.49       26.89      9.50 o 
   6   4  20      746.76      732.03     43.76 o 
   7   4  20        0.01       11.70      9.04 o 
   8   4  20      595.40      630.55     42.91 o 
   1   5  20       52.04       53.94      8.63 o 
   2   5  20       59.90       74.21     10.49 o 
   3   5  20       44.04       45.28     12.80 o 
   4   5  20      156.96      167.45     21.05 o 
   5   5  20        5.82       -8.45      9.17 o 
   6   5  20      125.95       97.43     15.61 o 
   7   5  20       76.43       52.98     12.72 o 
   0   6  20     1310.36     1265.24     49.07 o 
   1   6  20       58.25       60.88      8.45 o 
   2   6  20       13.70       14.35      9.40 o 
   3   6  20       62.95       56.77     21.26 o 
   4   6  20     1280.14     1236.56     55.04 o 
   5   6  20        5.97       13.14     10.73 o 
   6   6  20      431.29      417.11     34.13 o 
   7   6  20      221.73      240.27     26.34 o 
   1   7  20       34.89       40.23      8.56 o 
   2   7  20      346.50      315.22     26.74 o 
   3   7  20      910.17      881.97     62.29 o 
   4   7  20       51.06       39.48     17.67 o 
   5   7  20      162.48      122.55     27.40 o 
   6   7  20      674.58      787.08     64.46 o 
   0   8  20      108.23      110.05     23.86 o 
   1   8  20      273.21      321.80     22.57 o 
   2   8  20      220.14      225.37     23.72 o 
   3   8  20      162.04      142.75     19.91 o 
   4   8  20      881.00      977.52     53.13 o 
   5   8  20       23.10       41.32     17.12 o 
   1   9  20      115.62      108.05     17.74 o 
   2   9  20       16.65       -4.40     15.06 o 
   3   9  20       15.21       46.77     13.40 o 
   1   1  21        6.38       38.81     10.96 o 
   2   1  21     2210.00     2220.60     49.89 o 
   3   1  21      368.66      375.15     30.35 o 
   4   1  21      132.25      152.53     20.78 o 
   5   1  21       27.69       47.99     13.75 o 
   6   1  21      301.07      290.98     37.31 o 
   7   1  21        7.69        5.48     10.80 o 
   8   1  21      632.31      665.83     44.75 o 
   0   2  21     4098.28     4161.45     67.49 o 
   1   2  21      479.69      494.19     20.93 o 
   2   2  21       25.16       25.53      6.85 o 
   3   2  21      281.10      294.14     26.82 o 
   4   2  21        6.09       24.38      8.90 o 
   5   2  21       47.12       44.87     12.29 o 
   6   2  21       76.88       60.69     14.20 o 
   7   2  21       52.00       61.85     16.03 o 
   8   2  21       18.04        6.80     12.43 o 
   1   3  21      517.72      515.78     22.18 o 
   2   3  21      291.11      316.73     17.74 o 
   3   3  21      533.87      565.03     36.71 o 
   4   3  21      498.49      473.49     34.60 o 
   5   3  21      438.35      429.62     37.98 o 
   6   3  21      562.46      626.79     41.62 o 
   7   3  21       84.15       64.03     15.24 o 
   8   3  21      331.99      409.57     37.77 o 
   0   4  21       12.36       22.30      8.00 o 
   1   4  21       63.65       61.96      9.84 o 
   2   4  21       56.16       57.60     11.98 o 
   3   4  21      445.76      485.15     34.35 o 
   4   4  21        0.10       12.26     15.84 o 
   5   4  21       12.78       17.29     11.03 o 
   6   4  21       20.36       25.28     16.56 o 
   7   4  21       82.92      103.21     29.38 o 
   1   5  21       50.16       49.52      7.59 o 
   2   5  21     2616.25     2648.73     61.92 o 
   3   5  21     1988.02     1917.54     54.06 o 
   4   5  21       95.76      117.95     18.08 o 
   5   5  21      100.69       84.67     25.27 o 
   6   5  21      110.34      103.47     22.09 o 
   7   5  21      114.80      153.39     46.71 o 
   0   6  21       97.81      109.85     18.49 o 
   1   6  21       87.26       71.06      9.51 o 
   2   6  21      723.51      652.34     38.31 o 
   3   6  21       88.17       90.75     15.30 o 
   4   6  21      121.90      121.03     19.63 o 
   5   6  21      487.77      500.02     37.36 o 
   6   6  21      259.10      254.86     27.33 o 
   1   7  21      473.93      472.69     26.60 o 
   2   7  21      871.34      978.71     47.96 o 
   3   7  21        9.07       12.97      9.79 o 
   4   7  21      592.37      650.87     57.70 o 
   5   7  21      118.29      105.25     27.34 o 
   0   8  21      562.04      532.30     51.97 o 
   1   8  21      288.40      276.10     27.00 o 
   2   8  21      352.17      362.86     30.25 o 
   3   8  21        1.94        7.97      8.77 o 
   0   0  22       95.18      105.86     24.75 o 
   1   0  22      556.27      554.51     62.10 o 
   2   0  22      111.47       97.05     23.84 o 
   3   0  22      124.13      132.81     27.37 o 
   4   0  22       41.65       18.20     13.68 o 
   5   0  22       19.78        4.92      9.65 o 
   6   0  22      605.98      568.33     57.24 o 
   7   0  22      811.14      868.84     71.94 o 
   8   0  22        5.58        2.61     13.72 o 
   1   1  22      549.48      561.51     28.88 o 
   2   1  22      412.24      429.03     50.63 o 
   3   1  22       16.16       26.71      8.85 o 
   4   1  22        0.00      -10.74     10.74 o 
   5   1  22       71.37       62.44     13.91 o 
   6   1  22        9.07        7.15     14.02 o 
   7   1  22        1.03       13.34     25.87 o 
   8   1  22       34.46       36.02     18.11 o 
   0   2  22     1191.01     1240.63     72.90 o 
   1   2  22      388.22      433.23     25.52 o 
   2   2  22        1.02        5.66      5.96 o 
   3   2  22        0.10        5.46      9.49 o 
   4   2  22        8.76        7.85      8.47 o 
   5   2  22     1707.41     1739.36    102.07 o 
   6   2  22       60.79       94.62     18.20 o 
   7   2  22        8.66        5.29      9.75 o 
   1   3  22      288.54      290.03     17.07 o 
   2   3  22        3.08        6.26      5.87 o 
   3   3  22       22.61       61.22     13.98 o 
   4   3  22      378.68      327.90     29.30 o 
   5   3  22       94.09       62.53     14.57 o 
   6   3  22       30.59       26.05     12.70 o 
   7   3  22       21.12       22.50     12.42 o 
   0   4  22        3.86       16.81      8.09 o 
   1   4  22      275.00      269.87     18.95 o 
   2   4  22       12.40       22.95      7.89 o 
   3   4  22      731.40      719.06     33.39 o 
   4   4  22      340.66      304.36     45.29 o 
   5   4  22      187.78      145.59     22.95 o 
   6   4  22       70.04       80.64     17.66 o 
   7   4  22      157.82      155.89     22.44 o 
   1   5  22     1380.67     1319.44     41.93 o 
   2   5  22       46.11       49.67     10.52 o 
   3   5  22       83.16       86.73     13.28 o 
   4   5  22      175.68      214.48     24.67 o 
   5   5  22       86.49       88.21     16.63 o 
   6   5  22        0.40        0.95     10.79 o 
   0   6  22      228.32      241.75     27.64 o 
   1   6  22      455.40      465.34     22.00 o 
   2   6  22       88.07       80.10     29.84 o 
   3   6  22       79.38       79.85     15.82 o 
   4   6  22        0.22        0.73     12.23 o 
   5   6  22     2017.32     2109.71     76.87 o 
   1   7  22        8.46       -0.87     10.12 o 
   2   7  22        0.68       -7.63      7.88 o 
   3   7  22      502.71      482.63     43.14 o 
   4   7  22       22.71       14.45     28.67 o 
   0   8  22       31.71        2.63     10.48 o 
   1   8  22      531.25      613.95     57.35 o 
   2   8  22      196.13      204.28     34.04 o 
   1   1  23       46.34       62.13     11.38 o 
   2   1  23      103.93      108.10     17.78 o 
   3   1  23      870.59      895.25     48.09 o 
   4   1  23      229.43      244.89     26.73 o 
   5   1  23      174.69      145.26     25.99 o 
   6   1  23      721.09      762.80     47.45 o 
   7   1  23     1010.48     1039.93     56.90 o 
   0   2  23      298.28      351.81     40.71 o 
   1   2  23      723.22      671.76     32.34 o 
   2   2  23       11.10      -13.85     14.34 o 
   3   2  23        5.11      -10.58     14.74 o 
   4   2  23      100.36      150.26     20.90 o 
   5   2  23      388.33      418.84     46.28 o 
   6   2  23        4.35      -10.21     11.90 o 
   7   2  23      286.39      260.95     46.72 o 
   1   3  23      125.75      134.67     15.53 o 
   2   3  23      622.56      591.80     41.28 o 
   3   3  23      772.20      753.41     44.52 o 
   4   3  23      186.68      178.35     22.73 o 
   5   3  23      133.58      147.76     22.01 o 
   6   3  23      128.92      152.08     37.42 o 
   0   4  23       15.86       24.24      8.79 o 
   1   4  23      123.16      118.76     15.75 o 
   2   4  23      239.40      194.55     14.87 o 
   3   4  23       61.29       50.24     11.07 o 
   4   4  23       95.48       58.11     20.84 o 
   5   4  23      522.51      483.54     36.98 o 
   6   4  23        7.04        2.52     35.34 o 
   1   5  23      852.33      912.21     35.78 o 
   2   5  23     1125.41     1158.00     40.34 o 
   3   5  23      166.62      227.96     20.66 o 
   4   5  23      489.04      418.76     34.31 o 
   5   5  23       26.05       30.65     17.09 o 
   0   6  23        3.30       -0.33      7.71 o 
   1   6  23       53.28       34.65      9.85 o 
   2   6  23        9.83        3.92      9.03 o 
   3   6  23        5.29        3.45     10.66 o 
   4   6  23      109.70       98.61     17.48 o 
   1   7  23        9.69       16.70     12.01 o 
   2   7  23     1001.71      979.05     49.30 o 
   0   0  24     1005.54     1014.57     70.26 o 
   1   0  24      152.49      165.15     29.92 o 
   2   0  24      732.58      696.85     61.02 o 
   3   0  24      392.75      404.79     48.01 o 
   4   0  24      584.03      656.47     60.61 o 
   5   0  24       19.81       13.09     13.77 o 
   6   0  24     1001.06     1142.19     83.93 o 
   1   1  24       35.34       39.86      9.92 o 
   2   1  24       71.39       94.59     16.92 o 
   3   1  24        0.26       17.14     10.44 o 
   4   1  24       64.43       60.87     25.70 o 
   5   1  24       51.58       66.79     16.50 o 
   6   1  24        9.61       -1.27     14.66 o 
   0   2  24     1592.77     1681.58     88.13 o 
   1   2  24      270.06      257.50     20.67 o 
   2   2  24      216.73      218.68     25.89 o 
   3   2  24       19.75       16.29      9.87 o 
   4   2  24      175.24      161.47     22.45 o 
   5   2  24      302.69      316.10     31.16 o 
   6   2  24      683.47      743.44     58.10 o 
   1   3  24      125.96       93.61     23.31 o 
   2   3  24      743.86      691.21     42.90 o 
   3   3  24       63.85       48.75     14.68 o 
   4   3  24      100.22      118.42     19.94 o 
   5   3  24        5.29        2.91     18.29 o 
   0   4  24     2158.32     2222.91    101.23 o 
   1   4  24      298.11      283.38     26.33 o 
   2   4  24      382.73      442.00     32.31 o 
   3   4  24        0.68      -11.81     11.81 o 
   4   4  24      541.76      573.90     40.94 o 
   5   4  24       14.93       17.29     12.00 o 
   1   5  24      248.00      316.99     40.67 o 
   2   5  24       48.55       31.62     10.70 o 
   3   5  24      141.48      147.75     20.12 o 
   4   5  24       64.34       51.74     17.74 o 
   0   6  24      946.09      887.21     44.64 o 
   1   6  24        1.67       -8.45      8.45 o 
   2   6  24       42.40       55.37     13.28 o 
   3   6  24       41.07       20.60     14.97 o 
   1   1  25      182.47      186.34     18.78 o 
   2   1  25      426.56      422.68     34.53 o 
   3   1  25      338.53      378.08     33.05 o 
   4   1  25      821.94      900.20     50.98 o 
   5   1  25        0.00       -3.02     10.39 o 
   0   2  25        0.15       17.07     12.73 o 
   1   2  25       31.06       42.98     11.76 o 
   2   2  25       87.54       72.21     16.17 o 
   3   2  25      172.37      195.77     24.16 o 
   4   2  25        5.79       14.77     10.43 o 
   5   2  25       79.15       90.74     25.19 o 
   1   3  25       51.51       60.13     13.74 o 
   2   3  25      342.70      325.17     43.62 o 
   3   3  25       12.30       41.00     38.79 o 
   4   3  25      257.67      273.76     28.73 o 
   0   4  25      749.03      810.56     63.59 o 
   1   4  25       26.92       26.95     10.27 o 
   2   4  25       17.67       22.63      9.51 o 
   3   4  25       45.32       28.63     12.67 o 
   4   4  25      430.11      482.45     38.73 o 
   1   5  25      376.82      451.21     33.73 o 
   2   5  25       69.16       88.45     22.95 o 
   0   0  26      104.32       86.75     24.38 o 
   1   0  26     1313.25     1244.78     82.86 o 
   2   0  26       56.35       59.19     21.60 o 
   3   0  26      152.31      125.60     27.15 o 
   4   0  26       89.43       91.94     25.76 o 
   1   1  26      192.30      236.80     26.68 o 
   2   1  26        5.02        3.49      8.71 o 
   3   1  26      387.57      444.71     36.48 o 
   4   1  26      111.69      164.33     46.41 o 
   0   2  26       15.15       17.89     14.05 o 
   1   2  26     1327.81     1358.62     49.35 o 
   2   2  26      386.06      440.19     36.30 o 
   3   2  26      231.85      276.87     29.39 o 
   1   3  26      585.25      546.46     37.64 o 
   2   3  26      419.89      454.85     37.08 o 
   3   3  26       40.90       80.32     23.91 o 
   0   4  26       62.62       85.16     23.78 o 
   1   4  26      778.80      824.89     45.89 o 
   1   1  27      446.45      481.59     65.30 o 
   2   1  27      123.66      117.64     19.57 o 
   0   2  27      145.58      208.34     35.20 o 
   1   2  27       74.29      146.81     32.34 o 
                                                 
